# Supplementary material for: A polyploid admixed origin of beer yeasts derived from European and Asian wine populations
Source: PLoS Biol. 2019 Mar 5;17(3):e3000147. doi: 10.1371/journal.pbio.3000147 (PMC6400334; doi:10.1371/journal.pbio.3000147)
Supplement: S1 Table — (XLSX) [file pbio.3000147.s006.xlsx]

## Sheet: TableS1
Label	Strain	Reads	Library (first read x second read)	Instrument	SRA Sample	SRA Accession
A.1007	Wyeast 1007 German Ale Yeast	7239172	33x23,63x0,68x23	NextSeq	SAMN10375221	SRS4029020
A.1187	Wyeast 1187 Ringwood British Ale Yeast	5101841	33x23,63x0,68x23	NextSeq	SAMN10375222	SRS4029023
A.1728	Wyeast 1728 Scottish Ale	11781213	33x23,63x0,68x23	NextSeq	SAMN10375324	SRS4029049
A.1945	Wyeast 1945 NB NeoBritannia	4456452	33x23,63x0,68x23	NextSeq	SAMN10375223	SRS4029022
A.1968	Wyeast 1968 London ESB	2644554	33x23,63x0,68x23	NextSeq	SAMN10375325	SRS4029048
A.2565	Wyeast 2565 Kolsch (German)	10605349	33x23,63x0,68x23	NextSeq	SAMN10375326	SRS4028983
A.3942	Wyeast 3942 Belgian Wheat Yeast	9961965	33x23,63x0,68x23	NextSeq	SAMN10375224	SRS4028996
A.BRY-97	Danstar American West Coast Ale Yeast	14269789	33x23,63x0,68x23	NextSeq	SAMN10375225	SRS4028997
A.Coopers	Coopers Australian Ale Yeast	5081201	33x23,63x0,68x23	NextSeq	SAMN10375226	SRS4028994
A.Munich	Danstar Munich (German) Wheat Beer Yeast	7037048	33x23,63x0,68x23	NextSeq	SAMN10375227	SRS4028995
A.Muntons	Muntons English Ale Yeast	18092386	33x23,63x0,68x23	NextSeq	SAMN10375228	SRS4029000
A.Nottingham	Danstar Nottingham (English) Ale Yeast	2720153	33x23,63x0,68x23	NextSeq	SAMN10375229	SRS4029001
A.S-04	Safale S-04 English Ale Yeast	8443948	33x23,63x0,68x23	NextSeq	SAMN10375230	SRS4028998
A.S-33	Safale S-33 English Ale Yeast	11763824	33x23,63x0,68x23	NextSeq	SAMN10375231	SRS4028999
A.T-58	Safbrew T-58 Belgian Ale Yeast	10584498	33x23,63x0,68x23	NextSeq	SAMN10375232	SRS4029002
A.US-05	Safale US-05 American Ale Yeast	13567882	33x23,63x0,68x23	NextSeq	SAMN10375233	SRS4029003
A.WB-06	Safbrew WB-06 Wheat beer Yeast	18027259	33x23,63x0,68x23	NextSeq	SAMN10375234	SRS4029074
A.Windson	Danstar Windsor (English) Ale Yeast	3252991	33x23,63x0,68x23	NextSeq	SAMN10375235	SRS4029062
ABM1	AB Mauri baking #1	15142728	101x101	HiSeq2500	SAMN10375319	SRS4029017
ABM2	AB Mauri baking #2	9731665	101x101	HiSeq2500	SAMN10375320	SRS4029016
ABM3	AB Mauri baking #3	8170736	101x101	HiSeq2500	SAMN10375321	SRS4029019
ABM4	AB Mauri baking #4	14905456	101x101	HiSeq2500	SAMN10375322	SRS4029018
ABM5	AB Mauri baking #5	8203203	101x101	HiSeq2500	SAMN10375323	SRS4029021
BC217	Matalpha HO::NatMX, derived from BC187, UCD2120, wine barrel, CA, USA	10427660	101x101	HiSeq2500	SAMN10375243	SRS4029051
BJ10	Matalpha HO::KanMX, Bark of Ulmus sp., Wuling Mountain, Beijing, China	10678290	101x101	HiSeq2500	SAMN10375244	SRS4029050
BJ20	Matalpha HO::KanMX, Bark of Quercus wutaishanica, Dongling Mountain, Beijing, China	8185933	101x101	HiSeq2500	SAMN10375245	SRS4029053
HN14	Matalpha HO::HygMX, Rotton wood, Jianfengling Mountain, Hainan, China	10098619	101x101	HiSeq2500	SAMN10375246	SRS4029052
HN6	Matalpha HO::KanMX, Rotten wood, Bawangling Mountain, Hainan, China	11764011	101x101	HiSeq2500	SAMN10375247	SRS4029066
L.2112	Wyeast 2112 California Lager	11091793	33x23,63x0,68x23	NextSeq	SAMN10375327	SRS4028980
L.2278	Wyeast 2278 Czech Pils	16920121	33x23,63x0,68x23	NextSeq	SAMN10375236	SRS4029061
L.Brewferm	Brewferm Lager Yeast	25055615	33x23,63x0,68x23	NextSeq	SAMN10375237	SRS4029060
L.S-23	Saflager S-23 Lager Yeast	12828348	33x23,63x0,68x23	NextSeq	SAMN10375238	SRS4029059
L.W-34-70	Saflager W-34/70 Lager Yeast	13550987	33x23,63x0,68x23	NextSeq	SAMN10375239	SRS4029057
L.WLP820	White Labs WLP820 Oktoberfest Lager	4062980	33x23,63x0,68x23	NextSeq	SAMN10375240	SRS4029058
SD1	Matalpha HO::HygMX, Persimon, Anqiu, Shandong, China	9943242	101x101	HiSeq2500	SAMN10375248	SRS4029067
SX6	Matalpha HO::HygMX, Bark of Quercus fabri, Qinling Mountain, Shaanxi, China	10355780	101x101	HiSeq2500	SAMN10375249	SRS4029065
W.WLP045	White Labs WLP045 Scotch Whiskey Yeast	5040880	33x23,63x0,68x23	NextSeq	SAMN10375241	SRS4029047
W.WLP070	White Labs WLP070 Bourbon Yeast	10302868	33x23,63x0,68x23	NextSeq	SAMN10375242	SRS4029046
YJF153	Mata HO:dsdAMX4, derived from YPS163, oak tree, PA, USA	10798851	101x101	HiSeq2500	SAMN10375250	SRS4029064
YMD1834	Wyeast 1388 Belgian Strong	9692561	100x100	HiSeq2000	SAMN10375303	SRS4029077
YMD1864	Wyeast 1275 Thames Valley (English)	11479077	100x100	HiSeq2000	SAMN10375304	SRS4029075
YMD1865	Wyeast 1469 W Yorkshire (English)	18895345	100x100,80x80	HiSeq2000	SAMN10375305	SRS4029056
YMD1866	Wyeast 1728 Scottish Ale	10717856	100x100	HiSeq2000	SAMN10375306	SRS4029063
YMD1867	Wyeast 1332 Northwest (American) Ale	11842764	100x100	HiSeq2000	SAMN10375307	SRS4029081
YMD1868	Wyeast Rogue Pacman (American)	12205748	100x100	HiSeq2000	SAMN10375308	SRS4029082
YMD1869	Wyeast 1098 British Ale	19335885	100x100,80x80	HiSeq2000	SAMN10375309	SRS4029054
YMD1870	Wyeast 1028 London Ale	12184607	100x100	HiSeq2000	SAMN10375310	SRS4029083
YMD1871	Wyeast 2565 Kolsch (German)	9354869	100x100	HiSeq2000	SAMN10375311	SRS4029084
YMD1872	Wyeast 1318 London Ale III	12465467	100x100	HiSeq2000	SAMN10375312	SRS4029086
YMD1873	Wyeast 3068 Weihenstephan (German wheat)	11850061	100x100	HiSeq2000	SAMN10375313	SRS4029085
YMD1874	Wyeast 2112 Cal Lager	12224116	100x100	HiSeq2000	SAMN10375314	SRS4029087
YMD1875	Wyeast 3787 Trappist HG (Belgian)	20550159	100x100,80x80	HiSeq2000	SAMN10375315	SRS4029055
YMD1950	Wyeast 3463 Forbidden Fruit (Belgian wheat)	12806419	100x100	HiSeq2000	SAMN10375316	SRS4029088
YMD1952	Wyeast 2565 Kolsch (German)	11512113	100x100	HiSeq2000	SAMN10375317	SRS4029015
YMD1981	Wyeast 1968 London ESB	9943740	100x100	HiSeq2000	SAMN10375318	SRS4029014
YO1047	Soil, South Africa	6396446	36x36	NextSeq	SAMN10375251	SRS4029070
YO1112	Green coffee beans, Honduras	6830903	36x36	NextSeq	SAMN10375252	SRS4029071
YO1114	Green coffee beans, Mexico	13849280	36x36	NextSeq	SAMN10375253	SRS4029068
YO1128	Green coffee beans, Ismaili District - Yemen	10040302	36x36	NextSeq	SAMN10375254	SRS4029069
YO1133	Green coffee beans, Yirgacheffe - Ethiopia	21311517	101x101	NextSeq	SAMN10375255	SRS4029072
YO1164	D. pseudoobscura, San Jacinto, CA - United States	16758266	101x101	NextSeq	SAMN10375256	SRS4029073
YO1201	Green coffee beans, Java - Indonesia	17130772	101x101	NextSeq	SAMN10375257	SRS4029029
YO1225	Green coffee beans, Nueva Segovia - Nicaragua	19299834	51x51	NextSeq	SAMN10375258	SRS4029028
YO1348	Green coffee beans, Huehuetenango - Guatemala	10717265	36x36	NextSeq	SAMN10375259	SRS4029027
YO1480	Green coffee beans, Nkanka, West Rwanda - Rwanda	15957997	51x51	NextSeq	SAMN10375260	SRS4029026
YO1487	Green coffee beans, Nyeri District - Kenya	11026898	51x51	NextSeq	SAMN10375261	SRS4029033
YO1599	Green coffee beans, Santa Barbara - Colombia	9510642	51x51	NextSeq	SAMN10375262	SRS4029032
YO1600	Green coffee beans, San Ignacio Cajamarca - Peru	7784226	51x51	NextSeq	SAMN10375263	SRS4029030
YO317	Coconut, Philippines	6054089	36x36	NextSeq	SAMN10375264	SRS4029031
YO367	South facing shady spot, Station 2, Evolution Canyon - Israel	19544404	101x101	NextSeq	SAMN10375265	SRS4029025
YO374	Shady spot, Station 6, Evolution Canyon - Israel	5504441	36x36	NextSeq	SAMN10375266	SRS4029024
YO376	Sunny spot, Evolution Canyon - Israel	5963402	36x36	NextSeq	SAMN10375267	SRS4029038
YO397	Beetle from infested Prunus Bokhariensis, California - United States	5570425	36x36	NextSeq	SAMN10375268	SRS4029040
YO416	Cacao fermentation, Ghana	10002452	36x36	NextSeq	SAMN10375269	SRS4029039
YO419	Cacao fermentation, Ghana	9754132	36x36	NextSeq	SAMN10375270	SRS4029041
YO465	Fish gut, Gothenburg - Sweden	17385273	101x101	NextSeq	SAMN10375271	SRS4029034
YO466	Togwa, Tanzania	13298435	36x36	NextSeq	SAMN10375272	SRS4029035
YO468	Togwa, Tanzania	10278931	36x36	NextSeq	SAMN10375273	SRS4029036
YO645	Banana, Costa Rica	12963763	36x36	NextSeq	SAMN10375274	SRS4029037
YO647	Murcha yeast cake, Nepal	11500288	36x36	NextSeq	SAMN10375275	SRS4029042
YO648	Tapioca, Malaysia	12850388	36x36	NextSeq	SAMN10375276	SRS4029043
YO649	Fermented food, China	6040665	36x36	NextSeq	SAMN10375277	SRS4028991
YO670	Wheat starch, United States	6349772	36x36	NextSeq	SAMN10375278	SRS4028990
YO672	Jalebi, Indian fried (sweet) snack, India	6216492	36x36	NextSeq	SAMN10375279	SRS4028993
YO700	Baker, Pakistan	11915406	36x36	NextSeq	SAMN10375280	SRS4028992
YO705	Fermented cassava mash, Brazil	12649470	36x36	NextSeq	SAMN10375281	SRS4028988
YO707	Coconut pod	17524817	101x101	NextSeq	SAMN10375282	SRS4028986
YO715	Stracchino cheese, Italy	8231655	36x36	NextSeq	SAMN10375283	SRS4028989
YO721	Kefyr	8530071	36x36	NextSeq	SAMN10375284	SRS4028987
YO724	Bark from Quercus variabi (Asian Oak)	6881317	36x36	NextSeq	SAMN10375285	SRS4028985
YO728	Cane juice, Jamaica	8052382	36x36	NextSeq	SAMN10375286	SRS4028984
YO730	Wild cherry tree gum	9635304	36x36	NextSeq	SAMN10375287	SRS4029012
YO732	Amylo process (isolating EtOH from starch.)	8829828	36x36	NextSeq	SAMN10375288	SRS4029013
YO734	D. pseudoobscura, Yosemite, California - United States	10216301	36x36	NextSeq	SAMN10375289	SRS4029010
YO769	Mud, leaves, Border Field State Park, San Diego County, California - United States	12242017	36x36	NextSeq	SAMN10375290	SRS4029011
YO770	Mud, leaves, Border Field State Park, San Diego County, California - United States	7007368	36x36	NextSeq	SAMN10375291	SRS4029008
YO798	Citrus juice, New Orleans, LA - United States	11768167	36x36	NextSeq	SAMN10375292	SRS4029009
YO807	Canned peaches	21123737	101x101	NextSeq	SAMN10375293	SRS4029006
YO814	Unroasted beans, cacao, Nigeria	11322424	36x36	NextSeq	SAMN10375294	SRS4029007
YO815	Unroasted beans, cacao, Nigeria	14344688	51x51	NextSeq	SAMN10375295	SRS4029005
YO820	Unroasted beans, cacao, Nigeria	11002153	36x36	NextSeq	SAMN10375296	SRS4029004
YO823	Unroasted beans, cacao, Nigeria	12254238	36x36	NextSeq	SAMN10375297	SRS4029080
YO840	Unroasted beans, cacao, Costa Rica	6761776	36x36	NextSeq	SAMN10375298	SRS4029079
YO841	Unroasted beans, cacao, Costa Rica	9585139	36x36	NextSeq	SAMN10375299	SRS4029045
YO849	Unroasted beans, cacao, Peru	7947122	36x36	NextSeq	SAMN10375300	SRS4029044
YO870	Unroasted beans, cacao, Haiti	25897327	51x51	NextSeq	SAMN10375301	SRS4029078
YO874	Unroasted beans, cacao, Haiti	7327215	36x36	NextSeq	SAMN10375302	SRS4029076
