# Supplementary material for: A polyploid admixed origin of beer yeasts derived from European and Asian wine populations
Source: PLoS Biol. 2019 Mar 5;17(3):e3000147. doi: 10.1371/journal.pbio.3000147 (PMC6400334; doi:10.1371/journal.pbio.3000147)
Supplement: S2 Table — (XLSX) [file pbio.3000147.s007.xlsx]

## Sheet: TableS2
Strain	Location	Source	Ploidy (1,2,3,4,NA,low,no snp)	Aneuploidy (chromosome #)	Population	Sequence (ASM = assembly, SRA = Short read)	Source	Assembly	Mediterranean/oak	Europe/wine	Japan 2	Japan 1	China	Africa	Clinical	Beer/baking	Lager	Ale 2	Ale 1	Lab	Asia/sake	Order in figure
IL01	IL, USA	Soil	NA		Med/oak	ASM	WUGC		0.466537	1e-05	1e-05	1e-05	0.533353	1e-05	1e-05	1e-05	1e-05	1e-05	1e-05	1e-05	1e-05	1
YJM1399	NA	Wild cherry tree gum	NA		Med/oak	ASM	NCBI	GCA_000977565.1	0.46715	1e-05	1e-05	1e-05	0.53274	1e-05	1e-05	1e-05	1e-05	1e-05	1e-05	1e-05	1e-05	2
YO730	NA	Wild cherry tree gum	no snp		Med/oak	SRA	This study		0.471904	1e-05	1e-05	1e-05	0.527986	1e-05	1e-05	1e-05	1e-05	1e-05	1e-05	1e-05	1e-05	3
PYR4e	Agios Ioannis near Pyrgadikia Northern Greece	Quercus pubescens	no snp		Med/oak	SRA	NCBI		0.800255	0.187782	1e-05	1e-05	0.011863	1e-05	1e-05	1e-05	1e-05	1e-05	1e-05	1e-05	1e-05	4
ZP1008	Eja Melres Douro Portugal	Quercus faginea	no snp		Med/oak	SRA	NCBI		0.99988	1e-05	1e-05	1e-05	1e-05	1e-05	1e-05	1e-05	1e-05	1e-05	1e-05	1e-05	1e-05	5
ZP567	Castelo de Vide Portugal	Quercus pyrenaica	low		Med/oak	SRA	NCBI		0.999878	1e-05	1e-05	1e-05	1e-05	1e-05	1e-05	1e-05	1e-05	1.2e-05	1e-05	1e-05	1e-05	6
ZP850	Alconorales Natural Park Andaluzia Spain	Quercus ilex	no snp		Med/oak	SRA	EBI		0.99988	1e-05	1e-05	1e-05	1e-05	1e-05	1e-05	1e-05	1e-05	1e-05	1e-05	1e-05	1e-05	7
ZP575	Castelo de Vide Portugal	Quercus pyrenaica	no snp		Med/oak	SRA	EBI		0.999871	1e-05	1e-05	1e-05	1e-05	1.4e-05	1e-05	1e-05	1e-05	1.4e-05	1e-05	1e-05	1e-05	8
ZP636	Castelo de Vide Portugal	Castanea sativa	no snp		Med/oak	SRA	EBI		0.99988	1e-05	1e-05	1e-05	1e-05	1e-05	1e-05	1e-05	1e-05	1e-05	1e-05	1e-05	1e-05	9
ZP562	Castelo de Vide Portugal	Quercus ilex	no snp		Med/oak	SRA	EBI		0.999876	1e-05	1e-05	1e-05	1e-05	1e-05	1e-05	1e-05	1e-05	1e-05	1.4e-05	1e-05	1e-05	10
ZP590	Castelo de Vide Portugal	Quercus pyrenaica	no snp		Med/oak	SRA	EBI		0.99988	1e-05	1e-05	1e-05	1e-05	1e-05	1e-05	1e-05	1e-05	1e-05	1e-05	1e-05	1e-05	11
ZP633	Castelo de Vide Portugal	Quercus pyrenaica	no snp		Med/oak	SRA	EBI		0.999875	1e-05	1e-05	1e-05	1e-05	1e-05	1e-05	1e-05	1e-05	1e-05	1.5e-05	1e-05	1e-05	12
ZP541	Adagoi Portugal	Fagus sylvatica	no snp		Med/oak	SRA	EBI		0.999871	1e-05	1e-05	1e-05	1.9e-05	1e-05	1e-05	1e-05	1e-05	1e-05	1e-05	1e-05	1e-05	13
ZP563	Castelo de Vide Portugal	Castanea sativa	no snp		Med/oak	SRA	EBI		0.999868	1e-05	1e-05	1e-05	1.8e-05	1.4e-05	1e-05	1e-05	1e-05	1e-05	1e-05	1e-05	1e-05	14
ZP860	Alconorales Natural Park Andaluzia Spain	Quercus ilex	no snp		Med/oak	SRA	EBI		0.99988	1e-05	1e-05	1e-05	1e-05	1e-05	1e-05	1e-05	1e-05	1e-05	1e-05	1e-05	1e-05	15
ZP851	Alconorales Natural Park Andaluzia Spain	Quercus ilex	no snp		Med/oak	SRA	EBI		0.999874	1e-05	1e-05	1e-05	1e-05	1.6e-05	1e-05	1e-05	1e-05	1e-05	1e-05	1e-05	1e-05	16
FGXd	Hotel Anixi Anixi Southern Greece	Ficus carica	no snp		Med/oak	SRA	NCBI		0.999879	1e-05	1e-05	1e-05	1e-05	1e-05	1e-05	1e-05	1e-05	1e-05	1.1e-05	1e-05	1e-05	17
ZP561	Castelo de Vide Portugal	Quercus pyrenaica	no snp		Med/oak	SRA	EBI		0.99988	1e-05	1e-05	1e-05	1e-05	1e-05	1e-05	1e-05	1e-05	1e-05	1e-05	1e-05	1e-05	18
ZP570	Paul Boquilobo Portugal	Fraxinus sp.	no snp		Med/oak	SRA	EBI		0.999879	1e-05	1e-05	1e-05	1.1e-05	1e-05	1e-05	1e-05	1e-05	1e-05	1e-05	1e-05	1e-05	19
ZP736	Caratão Abrantes Portugal	Rotten figs	no snp		Med/oak	SRA	EBI		0.999877	1e-05	1.3e-05	1e-05	1e-05	1e-05	1e-05	1e-05	1e-05	1e-05	1e-05	1e-05	1e-05	20
ZP565	Castelo de Vide Portugal	Castanea sativa	no snp		Med/oak	SRA	EBI		0.99988	1e-05	1e-05	1e-05	1e-05	1e-05	1e-05	1e-05	1e-05	1e-05	1e-05	1e-05	1e-05	21
ZP564	Castelo de Vide Portugal	Quercus pyrenaica	no snp		Med/oak	SRA	EBI		0.99988	1e-05	1e-05	1e-05	1e-05	1e-05	1e-05	1e-05	1e-05	1e-05	1e-05	1e-05	1e-05	22
ZP560	Castelo de Vide Portugal	Quercus pyrenaica	no snp		Med/oak	SRA	EBI		0.99988	1e-05	1e-05	1e-05	1e-05	1e-05	1e-05	1e-05	1e-05	1e-05	1e-05	1e-05	1e-05	23
ZP566	Castelo de Vide Portugal	Quercus faginea	no snp		Med/oak	SRA	EBI		0.999879	1e-05	1e-05	1e-05	1e-05	1e-05	1e-05	1.1e-05	1e-05	1e-05	1e-05	1e-05	1e-05	24
ZP568	Castelo de Vide Portugal	Quecus pyrenaica	no snp		Med/oak	SRA	EBI		0.99988	1e-05	1e-05	1e-05	1e-05	1e-05	1e-05	1e-05	1e-05	1e-05	1e-05	1e-05	1e-05	25
ZP742	Caratão Abrantes Portugal	Rotten figs	no snp		Med/oak	SRA	EBI		0.99988	1e-05	1e-05	1e-05	1e-05	1e-05	1e-05	1e-05	1e-05	1e-05	1e-05	1e-05	1e-05	26
PYR4b	Halkidiki Greece	Quercus pubescens	no snp		Med/oak	SRA	EBI		0.99988	1e-05	1e-05	1e-05	1e-05	1e-05	1e-05	1e-05	1e-05	1e-05	1e-05	1e-05	1e-05	27
MB7c	Montbarri Southern France	Quercus pubescens	no snp		Med/oak	SRA	NCBI		0.99988	1e-05	1e-05	1e-05	1e-05	1e-05	1e-05	1e-05	1e-05	1e-05	1e-05	1e-05	1e-05	28
HUN9	Hungary	Oak (isolate provided by Eladio Barrio)	no snp		Med/oak	SRA	EBI		0.99988	1e-05	1e-05	1e-05	1e-05	1e-05	1e-05	1e-05	1e-05	1e-05	1e-05	1e-05	1e-05	29
310	Parco del Monte Subasio Italy	Quercus cerris	no snp		Med/oak	SRA	EBI		0.99988	1e-05	1e-05	1e-05	1e-05	1e-05	1e-05	1e-05	1e-05	1e-05	1e-05	1e-05	1e-05	30
EXF7145	Novi Sad, Serbia	Quercus robur	no snp		Med/oak	SRA	NCBI		0.999873	1e-05	1e-05	1.4e-05	1e-05	1e-05	1e-05	1e-05	1e-05	1e-05	1.2e-05	1e-05	1e-05	31
EXF7197	On the road from Durmitor to Niksic (Jasenovo polje) Montenegro	Quercus robur	no snp		Med/oak	SRA	NCBI		0.99988	1e-05	1e-05	1e-05	1e-05	1e-05	1e-05	1e-05	1e-05	1e-05	1e-05	1e-05	1e-05	32
RNKp	Nkanka, West Rwanda - Rwanda	Green coffee beans	no snp		Med/oak	SRA	This study		0.467808	0.15441	1e-05	0.021082	0.023159	0.2507	1e-05	0.019328	0.013416	0.023201	1.9e-05	0.026847	1e-05	33
YO466	Tanzania	Togwa	3		Med/oak	SRA	This study		0.471351	0.176266	1e-05	0.008214	1e-05	0.063968	0.055609	0.049317	0.01181	0.048078	0.004831	0.022494	0.088042	34
EXF6780	Slovenia	Quercus petraea	2	10	Europe/wine	SRA	EBI		0.319677	0.41845	1e-05	1e-05	0.059408	0.06277	0.03927	0.018255	1e-05	0.05778	0.024339	1e-05	1e-05	35
YJM1463	Ethiopia	White Tecc	NA		Europe/wine	ASM	NCBI	GCA_000978045.1	0.201812	0.42267	1e-05	0.010236	0.011254	0.073027	0.02914	0.11137	1e-05	0.026449	0.006028	0.013414	0.09458	36
YO715	Italy	Stracchino cheese	3		Europe/wine	SRA	This study		0.191854	0.484519	1e-05	0.01194	0.087672	0.048384	0.035216	0.035396	0.014725	0.061072	0.026132	1e-05	0.003069	37
A.WB-06	NA	Commercial Wheat	low		Europe/wine	SRA	This study		0.054471	0.504129	1e-05	1e-05	1e-05	1e-05	0.150875	0.274667	1e-05	1e-05	1e-05	0.015778	1e-05	38
YJM1478	NA	Kefir	NA		Europe/wine	ASM	NCBI	GCA_000978105.1	0.128114	0.364557	1e-05	1e-05	1e-05	1e-05	0.086854	0.296911	1e-05	0.066603	1.2e-05	1e-05	0.056889	39
YMD1834	Belgium	Commercial Ale	2	14	Europe/wine	SRA	This study		0.037898	0.499231	1e-05	1e-05	1e-05	1e-05	0.168642	0.28466	1e-05	1e-05	1e-05	0.009489	1e-05	40
YJM193	NA	Distillery	NA		Europe/wine	ASM	NCBI	GCA_000975765.1	0.065216	0.447722	1e-05	1e-05	1e-05	1e-05	0.131836	0.316813	1e-05	0.028204	1e-05	0.006234	0.003915	41
YJM271	NA	Brewery	NA		Europe/wine	ASM	NCBI	GCA_000975855.1	0.078041	0.44741	1e-05	1e-05	1e-05	1e-05	0.085733	0.329135	1e-05	0.032819	1e-05	0.022503	0.0043	42
GSY2239	NA	Commercial Ale	NA		Europe/wine	ASM	NCBI	GCA_001029995.1	0.023738	0.510638	1e-05	1e-05	1e-05	1e-05	0.17086	0.290731	1e-05	1e-05	1e-05	0.003953	1e-05	43
JAY291	NA	Bioethanol	NA		Europe/wine	ASM	NCBI	GCA_000182315.2	0.073202	0.53758	1e-05	1e-05	1e-05	0.002779	0.344138	1e-05	1e-05	1e-05	1e-05	0.04222	1e-05	44
CBS_7960	Brazil	Cane Ethanol	no snp		Europe/wine	ASM	NCBI	GCA_000192455.1	0.033758	0.586326	1e-05	1e-05	1e-05	1e-05	0.346573	1e-05	1e-05	1e-05	1e-05	0.033253	1e-05	45
T73	Spain	Wine	NA		Europe/wine	ASM	WUGC		0.038919	0.576785	1e-05	1e-05	1e-05	1e-05	0.339248	1e-05	1e-05	1e-05	1e-05	0.044958	1e-05	46
Fermicru4F9	NA	Commercial wine yeast	no snp	15	Europe/wine	SRA	EBI		0.099421	0.847071	1e-05	0.002662	1e-05	0.002785	0.036657	1e-05	0.00165	1e-05	1e-05	0.001004	0.0087	47
IOC9002	NA	Commercial wine yeast	no snp	15	Europe/wine	SRA	NCBI		0.094166	0.824248	1e-05	1e-05	1e-05	1e-05	0.026556	1e-05	1e-05	1e-05	1e-05	0.054941	1e-05	48
YJM1574	Wine	wine/European	NA		Europe/wine	ASM	NCBI	GCA_000978285.1	0.099757	0.835025	1e-05	1e-05	1e-05	1e-05	0.062287	1e-05	1e-05	1e-05	1e-05	0.002841	1e-05	49
YJM270	Slovenia	Wine	NA		Europe/wine	ASM	NCBI	GCA_000975825.1	0.171402	0.828488	1e-05	1e-05	1e-05	1e-05	1e-05	1e-05	1e-05	1e-05	1e-05	1e-05	1e-05	50
ZP1041	Meda Guarda Portugal	Vineyard soil	no snp		Europe/wine	SRA	NCBI		0.02423	0.944245	1e-05	1e-05	1e-05	1e-05	0.021539	0.009896	1e-05	1e-05	1e-05	1e-05	1e-05	51
YJM987	Italy	Clinical	NA		Europe/wine	ASM	NCBI	GCA_000976575.1	1e-05	0.999878	1e-05	1e-05	1e-05	1e-05	1e-05	1e-05	1e-05	1.2e-05	1e-05	1e-05	1e-05	52
YJM996	Italy	Clinical	NA		Europe/wine	ASM	NCBI	GCA_000976665.1	1e-05	0.99988	1e-05	1e-05	1e-05	1e-05	1e-05	1e-05	1e-05	1e-05	1e-05	1e-05	1e-05	53
YJM993	Italy	Clinical	NA		Europe/wine	ASM	NCBI	GCA_000662435.1	1e-05	0.999879	1e-05	1e-05	1e-05	1.1e-05	1e-05	1e-05	1e-05	1e-05	1e-05	1e-05	1e-05	54
YJM975	Italy	Clinical	NA		Europe/wine	ASM	SGRP		1e-05	0.99988	1e-05	1e-05	1e-05	1e-05	1e-05	1e-05	1e-05	1e-05	1e-05	1e-05	1e-05	55
YJM984	Italy	Clinical	NA		Europe/wine	ASM	NCBI	GCA_000976545.1	1e-05	0.999879	1e-05	1e-05	1e-05	1e-05	1e-05	1.1e-05	1e-05	1e-05	1e-05	1e-05	1e-05	56
YJM969	Italy	Clinical	NA		Europe/wine	ASM	NCBI	GCA_000976395.1	1e-05	0.99988	1e-05	1e-05	1e-05	1e-05	1e-05	1e-05	1e-05	1e-05	1e-05	1e-05	1e-05	57
YJM978	Italy	Clinical	NA		Europe/wine	ASM	NCBI	GCA_000976485.1	1e-05	0.99988	1e-05	1e-05	1e-05	1e-05	1e-05	1e-05	1e-05	1e-05	1e-05	1e-05	1e-05	58
YJM972	Italy	Clinical	NA		Europe/wine	ASM	NCBI	GCA_000976425.1	1e-05	0.99988	1e-05	1e-05	1e-05	1e-05	1e-05	1e-05	1e-05	1e-05	1e-05	1e-05	1e-05	59
YJM981	Italy	Clinical	NA		Europe/wine	ASM	NCBI	GCA_000976515.1	1e-05	0.999879	1e-05	1e-05	1.1e-05	1e-05	1e-05	1e-05	1e-05	1e-05	1e-05	1e-05	1e-05	60
YJM990	Italy	Clinical	NA		Europe/wine	ASM	NCBI	GCA_000976605.1	1e-05	0.999878	1e-05	1e-05	1e-05	1.1e-05	1e-05	1e-05	1e-05	1e-05	1e-05	1e-05	1e-05	61
Lalvin_QA23	Europe	Commercial wine yeast	NA		Europe/wine	ASM	NCBI	GCA_000325965.1	0.034962	0.964928	1e-05	1e-05	1e-05	1e-05	1e-05	1e-05	1e-05	1e-05	1e-05	1e-05	1e-05	62
TUM511	NA	California ale	no snp		Europe/wine	SRA	EBI		0.11495	0.864093	1e-05	1e-05	1e-05	1e-05	0.005486	1e-05	1e-05	1e-05	1e-05	0.015381	1e-05	63
VL3	France	Commercial wine yeast	NA		Europe/wine	ASM	NCBI	GCA_000190235.1	1e-05	0.999878	1e-05	1e-05	1e-05	1e-05	1e-05	1e-05	1e-05	1e-05	1e-05	1.2e-05	1e-05	64
P283	Italy	Grapes	NA		Europe/wine	ASM	NCBI	GCA_000568295.1	1e-05	0.99988	1e-05	1e-05	1e-05	1e-05	1e-05	1e-05	1e-05	1e-05	1e-05	1e-05	1e-05	65
EXF7200	On the road from Durmitor to Niksic (Jasenovo polje) Montenegro	Quercus robur	NA		Europe/wine	SRA	NCBI		1e-05	0.99988	1e-05	1e-05	1e-05	1e-05	1e-05	1e-05	1e-05	1e-05	1e-05	1e-05	1e-05	66
AWRI1631	South Africa	Commercial wine yeast	NA		Europe/wine	ASM	NCBI	GCA_000182175.1	1e-05	0.99988	1e-05	1e-05	1e-05	1e-05	1e-05	1e-05	1e-05	1e-05	1e-05	1e-05	1e-05	67
AWRI796	NA	Commercial wine yeast	NA		Europe/wine	ASM	NCBI	GCA_000190195.1	1e-05	0.99988	1e-05	1e-05	1e-05	1e-05	1e-05	1e-05	1e-05	1e-05	1e-05	1e-05	1e-05	68
M5	Italy	Vineyard	NA		Europe/wine	ASM	NCBI	GCA_000756245.1	1e-05	0.860517	0.113765	1e-05	1e-05	1e-05	0.025619	1e-05	1e-05	1e-05	1e-05	1e-05	1e-05	69
L1528	Chile	Wine must	NA		Europe/wine	ASM	SGRP		1e-05	0.99988	1e-05	1e-05	1e-05	1e-05	1e-05	1e-05	1e-05	1e-05	1e-05	1e-05	1e-05	70
UFMG_A-905	Brazil	cachaca production	NA		Europe/wine	ASM	NCBI	GCA_000733235.3	1e-05	0.99988	1e-05	1e-05	1e-05	1e-05	1e-05	1e-05	1e-05	1e-05	1e-05	1e-05	1e-05	71
CLIB215	New Zealand	Baker	NA		Europe/wine	ASM	WUGC		0.014268	0.985622	1e-05	1e-05	1e-05	1e-05	1e-05	1e-05	1e-05	1e-05	1e-05	1e-05	1e-05	72
DBVPG1373	Netherlands	Soil	NA		Europe/wine	ASM	SGRP		1e-05	0.99988	1e-05	1e-05	1e-05	1e-05	1e-05	1e-05	1e-05	1e-05	1e-05	1e-05	1e-05	73
DAV1e	Davenport Vineyards Southern UK	Quercus robur	no snp		Europe/wine	SRA	NCBI		0.017899	0.975256	1e-05	1e-05	1e-05	1e-05	1e-05	1e-05	1e-05	1e-05	1e-05	0.006744	1e-05	74
L1374	Chile	Wine must	no snp		Europe/wine	SRA	SGRP		1e-05	0.9845	1e-05	1e-05	1e-05	0.015388	1e-05	1e-05	1e-05	1e-05	1e-05	1.1e-05	1e-05	75
Vin13	NA	Commercial wine yeast	no snp		Europe/wine	ASM	NCBI	GCA_000190215.1	0.018163	0.981727	1e-05	1e-05	1e-05	1e-05	1e-05	1e-05	1e-05	1e-05	1e-05	1e-05	1e-05	76
VelF	Velanidias Southern Greece	Ficus carica	NA		Europe/wine	SRA	NCBI		1e-05	0.999871	1e-05	1e-05	1e-05	1.9e-05	1e-05	1e-05	1e-05	1e-05	1e-05	1e-05	1e-05	77
R008	Italy	Grapes	NA		Europe/wine	ASM	NCBI	GCA_000568005.1	1e-05	0.999875	1.2e-05	1e-05	1e-05	1e-05	1e-05	1e-05	1e-05	1e-05	1e-05	1.3e-05	1e-05	78
R103	Italy	Grapes	NA		Europe/wine	ASM	NCBI	GCA_000568365.1	0.016505	0.967913	1e-05	1e-05	1e-05	1e-05	1e-05	1e-05	1e-05	1e-05	1e-05	0.015482	1e-05	79
EXF6719	Cuber Slovenia	Wine must	no snp		Europe/wine	SRA	EBI		1e-05	0.99988	1e-05	1e-05	1e-05	1e-05	1e-05	1e-05	1e-05	1e-05	1e-05	1e-05	1e-05	80
P301	Italy	Grapes	NA		Europe/wine	ASM	NCBI	GCA_000568055.1	1e-05	0.99988	1e-05	1e-05	1e-05	1e-05	1e-05	1e-05	1e-05	1e-05	1e-05	1e-05	1e-05	81
UCD51	France	Vineyard	NA		Europe/wine	ASM	NCBI	GCA_000756235.1	1.1e-05	0.999875	1e-05	1e-05	1e-05	1e-05	1e-05	1.3e-05	1e-05	1e-05	1e-05	1e-05	1e-05	82
YJM1078	Portugal	Clinical	NA		Europe/wine	ASM	NCBI	GCA_000975645.1	0.06401	0.93588	1e-05	1e-05	1e-05	1e-05	1e-05	1e-05	1e-05	1e-05	1e-05	1e-05	1e-05	83
YJM1252	Spain	Alpechin	NA		Europe/wine	ASM	NCBI	GCA_000976965.1	0.080066	0.904827	1e-05	1e-05	0.015003	1e-05	1e-05	1.4e-05	1e-05	1e-05	1e-05	1e-05	1e-05	84
YJM248	NA	Clinical (feces)	NA		Europe/wine	ASM	NCBI	GCA_000975795.1	0.095903	0.903987	1e-05	1e-05	1e-05	1e-05	1e-05	1e-05	1e-05	1e-05	1e-05	1e-05	1e-05	85
YJM1387	Japan	Wine	NA		Europe/wine	ASM	NCBI	GCA_000977475.1	1e-05	0.738847	1e-05	1e-05	1e-05	1e-05	1e-05	1e-05	1e-05	1e-05	1e-05	1e-05	0.261043	86
NIC 1-2A	Nueva Segovia - Nicaragua	Green coffee beans	no snp		Europe/wine	SRA	This study		1e-05	0.805319	0.194571	1e-05	1e-05	1e-05	1e-05	1e-05	1e-05	1e-05	1e-05	1e-05	1e-05	87
BC187	CA USA	Wine must	NA		Europe/wine	ASM	NCBI	GCA_000766315.2	1e-05	0.947143	0.052747	1e-05	1e-05	1e-05	1e-05	1e-05	1e-05	1e-05	1e-05	1e-05	1e-05	88
BC217	CA USA	Wine must	no snp		Europe/wine	SRA	This study		1e-05	0.947324	0.052566	1e-05	1e-05	1e-05	1e-05	1e-05	1e-05	1e-05	1e-05	1e-05	1e-05	89
DBVPG1788	Finland	Soil	no snp		Europe/wine	SRA	SGRP		1e-05	0.948246	0.011549	1e-05	1e-05	0.029789	1e-05	1e-05	1e-05	1e-05	1e-05	1e-05	0.010327	90
WE372	S.Africa	Vineyard	NA		Europe/wine	ASM	WUGC		1e-05	0.99988	1e-05	1e-05	1e-05	1e-05	1e-05	1e-05	1e-05	1e-05	1e-05	1e-05	1e-05	91
YJM1332	Italy	Wine	NA		Europe/wine	ASM	NCBI	GCA_000977145.1	0.019444	0.980446	1e-05	1e-05	1e-05	1e-05	1e-05	1e-05	1e-05	1e-05	1e-05	1e-05	1e-05	92
ZP862	Caratão Abrantes Portugal	Apple with insect holes	no snp		Europe/wine	SRA	EBI		1e-05	0.99988	1e-05	1e-05	1e-05	1e-05	1e-05	1e-05	1e-05	1e-05	1e-05	1e-05	1e-05	93
DBVPG1106	Australia	Grapes	NA		Europe/wine	ASM	SGRP		1e-05	0.99988	1e-05	1e-05	1e-05	1e-05	1e-05	1e-05	1e-05	1e-05	1e-05	1e-05	1e-05	94
ZP641	Castelo de Vide Portugal	Spontaneous red wine fermentation	no snp		Europe/wine	SRA	EBI		1e-05	0.99988	1e-05	1e-05	1e-05	1e-05	1e-05	1e-05	1e-05	1e-05	1e-05	1e-05	1e-05	95
M22	Europe	Vineyard	NA		Europe/wine	ASM	WUGC		1e-05	0.99988	1e-05	1e-05	1e-05	1e-05	1e-05	1e-05	1e-05	1e-05	1e-05	1e-05	1e-05	96
ZP577	Aldeia das Dez Portugal	Quercus faginea	no snp		Europe/wine	SRA	EBI		1e-05	0.999879	1e-05	1e-05	1e-05	1.1e-05	1e-05	1e-05	1e-05	1e-05	1e-05	1e-05	1e-05	97
YJM189	NA	Distillery	NA		Europe/wine	ASM	NCBI	GCA_000975735.1	1e-05	0.99988	1e-05	1e-05	1e-05	1e-05	1e-05	1e-05	1e-05	1e-05	1e-05	1e-05	1e-05	98
DBVPG6765	Indonesia	Lichee fruit	NA		Europe/wine	ASM	SGRP		1e-05	0.99988	1e-05	1e-05	1e-05	1e-05	1e-05	1e-05	1e-05	1e-05	1e-05	1e-05	1e-05	99
YJM1356	NA	Cider	NA		Europe/wine	ASM	NCBI	GCA_000977325.1	1e-05	0.999879	1e-05	1e-05	1e-05	1e-05	1e-05	1.1e-05	1e-05	1e-05	1e-05	1e-05	1e-05	100
YJM1129	OH USA	Distillery	NA		Europe/wine	ASM	NCBI	GCA_000975705.1	1e-05	0.999879	1e-05	1e-05	1e-05	1.1e-05	1e-05	1e-05	1e-05	1e-05	1e-05	1e-05	1e-05	101
YJM1526	NA	Clinical (throat)	NA		Europe/wine	ASM	NCBI	GCA_000978165.1	1e-05	0.99988	1e-05	1e-05	1e-05	1e-05	1e-05	1e-05	1e-05	1e-05	1e-05	1e-05	1e-05	102
ZP579	Aldeia das Dez Portugal	Quercus pyrenaica	no snp		Europe/wine	SRA	EBI		1e-05	0.99988	1e-05	1e-05	1e-05	1e-05	1e-05	1e-05	1e-05	1e-05	1e-05	1e-05	1e-05	103
YJM1477	MO USA	Blatz beer	NA		Europe/wine	ASM	NCBI	GCA_000978075.1	1e-05	0.999879	1e-05	1e-05	1e-05	1e-05	1e-05	1e-05	1e-05	1.1e-05	1e-05	1e-05	1e-05	104
YJM1341	South Africa	Wine	NA		Europe/wine	ASM	NCBI	GCA_000977235.1	1e-05	0.99988	1e-05	1e-05	1e-05	1e-05	1e-05	1e-05	1e-05	1e-05	1e-05	1e-05	1e-05	105
YJM1244	Indonesia	Fruit	NA		Europe/wine	ASM	NCBI	GCA_000976875.1	1e-05	0.99988	1e-05	1e-05	1e-05	1e-05	1e-05	1e-05	1e-05	1e-05	1e-05	1e-05	1e-05	106
YJM1336	Italy	Wine	NA		Europe/wine	ASM	NCBI	GCA_000977175.1	1e-05	0.99988	1e-05	1e-05	1e-05	1e-05	1e-05	1e-05	1e-05	1e-05	1e-05	1e-05	1e-05	107
YJM1415	France	Wine	NA		Europe/wine	ASM	NCBI	GCA_000977685.1	1e-05	0.999873	1e-05	1e-05	1e-05	1e-05	1e-05	1.7e-05	1e-05	1e-05	1e-05	1e-05	1e-05	108
YJM1242	IL USA	Fruit	NA		Europe/wine	ASM	NCBI	GCA_000976845.1	1e-05	0.999876	1e-05	1e-05	1e-05	1e-05	1e-05	1e-05	1e-05	1e-05	1e-05	1.4e-05	1e-05	109
RM11-1a	N.America	Vineyard	NA		Europe/wine	ASM	NCBI	GCA_000149365.1	1e-05	0.999875	1.5e-05	1e-05	1e-05	1e-05	1e-05	1e-05	1e-05	1e-05	1e-05	1e-05	1e-05	110
ZP861	Caratão Abrantes Portugal	Sun-dryed apple with ants	no snp		Europe/wine	SRA	EBI		1e-05	0.99988	1e-05	1e-05	1e-05	1e-05	1e-05	1e-05	1e-05	1e-05	1e-05	1e-05	1e-05	111
ZP578	Aldeia das Dez Portugal	Quercus faginea	no snp		Europe/wine	SRA	EBI		1e-05	0.99988	1e-05	1e-05	1e-05	1e-05	1e-05	1e-05	1e-05	1e-05	1e-05	1e-05	1e-05	112
YJM453	NA	Clinical	NA		Europe/wine	ASM	NCBI	GCA_000976035.1	1e-05	0.99988	1e-05	1e-05	1e-05	1e-05	1e-05	1e-05	1e-05	1e-05	1e-05	1e-05	1e-05	113
YJM1417	HI USA	ND	NA		Europe/wine	ASM	NCBI	GCA_000977715.1	1e-05	0.99988	1e-05	1e-05	1e-05	1e-05	1e-05	1e-05	1e-05	1e-05	1e-05	1e-05	1e-05	114
YJM244	Romania	Clinical	NA		Europe/wine	ASM	NCBI	GCA_000975615.1	1e-05	0.99988	1e-05	1e-05	1e-05	1e-05	1e-05	1e-05	1e-05	1e-05	1e-05	1e-05	1e-05	115
YJM456	CA, USA	Clinical	NA		Japan 2	ASM	NCBI	GCA_000976065.1	1e-05	0.254622	0.398057	1e-05	1e-05	1e-05	0.287988	1e-05	1e-05	1e-05	1e-05	0.016435	0.042817	116
BJ10	Beijing, China	Bark of Ulmus sp.	no snp		Europe/wine	SRA	This study		1e-05	0.541926	0.419441	1e-05	1e-05	0.038533	1e-05	1e-05	1e-05	1e-05	1e-05	1e-05	1e-05	117
YJM1338	MD, USA	Sour fig	NA		Japan 2	ASM	NCBI	GCA_000977205.1	1e-05	0.454955	0.544935	1e-05	1e-05	1e-05	1e-05	1e-05	1e-05	1e-05	1e-05	1e-05	1e-05	118
YO840	Costa Rica	Unroasted beans, cacao	no snp		Japan 2	SRA	This study		1e-05	0.429752	0.570138	1e-05	1e-05	1e-05	1e-05	1e-05	1e-05	1e-05	1e-05	1e-05	1e-05	119
YO849	Peru	Unroasted beans, cacao	no snp		Europe/wine	SRA	This study		1e-05	0.541795	0.458095	1e-05	1e-05	1e-05	1e-05	1e-05	1e-05	1e-05	1e-05	1e-05	1e-05	120
YJM1527	Winters, CA, USA	Prune	NA		Europe/wine	ASM	NCBI	GCA_000978195.1	1e-05	0.497391	0.493415	1e-05	1e-05	0.009094	1e-05	1e-05	1e-05	1e-05	1e-05	1e-05	1e-05	121
YO397	California, USA	Beetle from infested Prunus Bokhariensis	no snp		Europe/wine	SRA	This study		1e-05	0.496346	0.492272	1e-05	1e-05	0.011282	1e-05	1e-05	1e-05	1e-05	1e-05	1e-05	1e-05	122
YJM1433	France	Wine	NA		Europe/wine	ASM	NCBI	GCA_000977805.1	1e-05	0.515044	1e-05	1e-05	1e-05	1e-05	0.361443	1e-05	1e-05	1e-05	1e-05	0.003288	0.120134	123
YJM1450	Newcastle, UK	Clinical	NA		Europe/wine	ASM	NCBI	GCA_000977985.1	0.058557	0.450316	1e-05	1e-05	1e-05	1e-05	0.304824	1e-05	1e-05	1e-05	1e-05	0.03323	0.152993	124
YJM1355	IL, USA	Molasses	NA		Europe/wine	ASM	NCBI	GCA_000977295.1	0.012282	0.437423	1e-05	1e-05	1e-05	1e-05	0.493782	0.002994	1e-05	1e-05	1e-05	1e-05	0.053438	125
YJM1383	Philippines	Coconut	NA		Europe/wine	ASM	NCBI	GCA_000977385.1	0.002338	0.544338	1e-05	1e-05	1e-05	1e-05	0.373996	0.022469	1e-05	1e-05	1e-05	0.031078	0.025711	126
YJM1250	NA	Sugar cane	NA		Europe/wine	ASM	NCBI	GCA_000976935.1	0.051539	0.718938	1e-05	1e-05	0.036898	1.2e-05	0.170178	0.008247	1e-05	1e-05	1e-05	0.014127	1e-05	127
P-SI1	San Ignacio Cajamarca - Peru	Green coffee beans	no snp		Europe/wine	SRA	This study		0.028247	0.774649	1e-05	1e-05	1e-05	1e-05	0.159432	1e-05	1e-05	1e-05	1e-05	0.037583	1e-05	128
YO376	Evolution Canyon, Israel	Sunny spot	no snp	1,2	Europe/wine	SRA	This study		0.035119	0.475653	1e-05	1e-05	1e-05	0.041259	0.202142	0.144202	1e-05	1e-05	1e-05	0.066823	0.034741	129
HC 1-2	Honduras	Green coffee beans	no snp		Europe/wine	SRA	This study		0.023543	0.470199	0.111151	1e-05	1e-05	1e-05	0.356194	1e-05	1e-05	1e-05	1e-05	0.038833	1e-05	130
GT 2-3B	Huehuetenango, Guatemala	Green coffee beans	no snp		Europe/wine	SRA	This study		0.013945	0.52119	0.037423	1e-05	1e-05	0.035087	0.347228	1e-05	1e-05	1e-05	1e-05	0.045056	1e-05	131
YO874	Haiti	Unroasted beans, cacao	no snp		Europe/wine	SRA	This study		1e-05	0.550966	1e-05	1e-05	1e-05	0.357008	0.083306	1e-05	1e-05	1e-05	1e-05	0.00863	1e-05	132
YO814	Nigeria	Unroasted beans, cacao	3		Europe/wine	SRA	This study		1e-05	0.35292	0.016999	1.9e-05	1e-05	0.412099	0.193255	1e-05	1e-05	1e-05	1e-05	0.024639	1e-05	133
YO416	Ghana	Cacao fermentation	2		Europe/wine	SRA	This study		1e-05	0.451631	1e-05	1e-05	1e-05	0.534354	1e-05	1e-05	1e-05	1e-05	1e-05	0.013914	1e-05	134
YO419	Ghana	Cacao fermentation	2		Europe/wine	SRA	This study		1e-05	0.555136	1e-05	1e-05	1e-05	0.444754	1e-05	1e-05	1e-05	1e-05	1e-05	1e-05	1e-05	135
AN3e1	Halkidiki, Greece	Ficus carica	no snp		Europe/wine	SRA	EBI		0.35453	0.457707	0.137472	1e-05	1e-05	0.050201	1e-05	1e-05	1e-05	1e-05	1e-05	1e-05	1e-05	136
I14	Italy	Soil	NA		Europe/wine	ASM	WUGC		0.074825	0.648477	0.214001	1e-05	1e-05	0.062607	1e-05	1e-05	1e-05	1e-05	1e-05	1e-05	1e-05	137
SM69s1	North Carolina, USA	Oak	no snp		Europe/wine	SRA	EBI		1e-05	0.547455	0.41684	1e-05	1e-05	0.035605	1e-05	1e-05	1e-05	1e-05	1e-05	1e-05	1e-05	138
ZP653	Japan	Quercus acutissima	no snp		Japan 2	SRA	EBI		1e-05	1e-05	0.7949	0.20499	1e-05	1e-05	1e-05	1e-05	1e-05	1e-05	1e-05	1e-05	1e-05	139
ZP652	Japan	Quercus acutissima	no snp		Japan 2	SRA	EBI		1e-05	1e-05	0.614597	0.385293	1e-05	1e-05	1e-05	1e-05	1e-05	1e-05	1e-05	1e-05	1e-05	140
ZP675	Japan	Quercus acutissima	no snp		Japan 2	SRA	EBI		1e-05	1e-05	0.605238	0.394652	1e-05	1e-05	1e-05	1e-05	1e-05	1e-05	1e-05	1e-05	1e-05	141
ZP674	Japan	Quercus acutissima	no snp		Japan 2	SRA	EBI		1e-05	1e-05	0.99988	1e-05	1e-05	1e-05	1e-05	1e-05	1e-05	1e-05	1e-05	1e-05	1e-05	142
ZP676	Japan	Quercus acutissima	no snp		Japan 2	SRA	EBI		1e-05	1e-05	0.999878	1e-05	1e-05	1e-05	1e-05	1e-05	1e-05	1e-05	1e-05	1e-05	1.2e-05	143
ZP651	Japan	Quercus acutissima	no snp		Japan 2	SRA	EBI		1e-05	1e-05	0.99988	1e-05	1e-05	1e-05	1e-05	1e-05	1e-05	1e-05	1e-05	1e-05	1e-05	144
ZP680	Japan	Quercus acutissima	no snp	multiple	Japan 2	SRA	EBI		1e-05	1e-05	0.999879	1e-05	1e-05	1e-05	1e-05	1e-05	1e-05	1.1e-05	1e-05	1e-05	1e-05	145
ZP650	Japan	Quercus acutissima	no snp		Japan 2	SRA	EBI		1e-05	1e-05	0.99988	1e-05	1e-05	1e-05	1e-05	1e-05	1e-05	1e-05	1e-05	1e-05	1e-05	146
ZP677	Japan	Quercus acutissima	no snp		Japan 2	SRA	EBI		1e-05	1e-05	0.99988	1e-05	1e-05	1e-05	1e-05	1e-05	1e-05	1e-05	1e-05	1e-05	1e-05	147
YJM1434	PA, USA	Oak	NA		Japan 2	ASM	NCBI	GCA_000977835.1	1e-05	1e-05	0.99988	1e-05	1e-05	1e-05	1e-05	1e-05	1e-05	1e-05	1e-05	1e-05	1e-05	148
YJM1273	PA USA	Oak tree	NA		Japan 2	ASM	NCBI	GCA_000976995.1	1e-05	1e-05	0.99988	1e-05	1e-05	1e-05	1e-05	1e-05	1e-05	1e-05	1e-05	1e-05	1e-05	149
YPS163	PA, USA	Oak	NA		Japan 2	ASM	WUGC		1e-05	1e-05	0.99988	1e-05	1e-05	1e-05	1e-05	1e-05	1e-05	1e-05	1e-05	1e-05	1e-05	150
YJF153	PA, USA	Oak	no snp		Japan 2	SRA	This study		1e-05	1e-05	0.99988	1e-05	1e-05	1e-05	1e-05	1e-05	1e-05	1e-05	1e-05	1e-05	1e-05	151
YPS128	PA, USA	Oak	NA		Japan 2	ASM	SGRP		1e-05	1e-05	0.999879	1e-05	1e-05	1e-05	1e-05	1e-05	1e-05	1.1e-05	1e-05	1e-05	1e-05	152
UWOPS83.787.3	Bahamas	Fruit	NA		Japan 2	ASM	SGRP		1e-05	1e-05	0.73798	1e-05	1e-05	0.26191	1e-05	1e-05	1e-05	1e-05	1e-05	1e-05	1e-05	153
YJM1443	Bahamas	Fruit	NA		Japan 2	ASM	NCBI	GCA_000977895.1	1e-05	1e-05	0.738235	1e-05	1e-05	0.261655	1e-05	1e-05	1e-05	1e-05	1e-05	1e-05	1e-05	154
MC1 1-1	Mexico	Green coffee beans	no snp	8	Japan 2	SRA	This study		1e-05	1e-05	0.550875	1e-05	1e-05	0.449015	1e-05	1e-05	1e-05	1e-05	1e-05	1e-05	1e-05	155
EXF6761	Cerkvenjak Slovenia	Quercus petraea	no snp		Japan 2	SRA	EBI		1e-05	0.222142	0.777748	1e-05	1e-05	1e-05	1e-05	1e-05	1e-05	1e-05	1e-05	1e-05	1e-05	156
T7	MO, USA	Oak	NA		Japan 2	ASM	WUGC		1e-05	1e-05	0.99988	1e-05	1e-05	1e-05	1e-05	1e-05	1e-05	1e-05	1e-05	1e-05	1e-05	157
ZP823	Japan	Quercus acutissima	no snp		Japan 1	SRA	EBI		1e-05	1e-05	1e-05	0.99988	1e-05	1e-05	1e-05	1e-05	1e-05	1e-05	1e-05	1e-05	1e-05	158
ZP786	Japan	Quercus dentata	no snp		Japan 1	SRA	EBI		1e-05	1e-05	1e-05	0.99988	1e-05	1e-05	1e-05	1e-05	1e-05	1e-05	1e-05	1e-05	1e-05	159
ZP784	Japan	Quercus dentata	no snp		Japan 1	SRA	EBI		1e-05	1e-05	1e-05	0.99988	1e-05	1e-05	1e-05	1e-05	1e-05	1e-05	1e-05	1e-05	1e-05	160
ZP794	Japan	Quercus dentata	no snp		Japan 1	SRA	EBI		1e-05	1e-05	1e-05	0.99988	1e-05	1e-05	1e-05	1e-05	1e-05	1e-05	1e-05	1e-05	1e-05	161
ZP796	Japan	Quercus dentata	no snp		Japan 1	SRA	EBI		1e-05	1e-05	0.135764	0.764825	1e-05	0.087341	1e-05	1e-05	1e-05	1e-05	1e-05	1e-05	0.01198	162
ZP793	Japan	Quercus dentata	no snp		Japan 1	SRA	EBI		1e-05	1e-05	0.02762	0.907461	1e-05	0.064819	1e-05	1e-05	1e-05	1e-05	1e-05	1e-05	1e-05	163
ZP783	Japan	Quercus acutissima	no snp		Japan 1	SRA	EBI		1e-05	1e-05	1e-05	0.99988	1e-05	1e-05	1e-05	1e-05	1e-05	1e-05	1e-05	1e-05	1e-05	164
ZP778	Japan	Quercus acutissima	no snp		Japan 1	SRA	EBI		1e-05	1e-05	1e-05	0.999873	1.7e-05	1e-05	1e-05	1e-05	1e-05	1e-05	1e-05	1e-05	1e-05	165
ZP779	Japan	Quercus acutissima	no snp		Japan 1	SRA	EBI		1e-05	1e-05	1e-05	0.999873	1.7e-05	1e-05	1e-05	1e-05	1e-05	1e-05	1e-05	1e-05	1e-05	166
ZP780	Japan	Quercus acutissima	low		Japan 1	SRA	NCBI		1e-05	1e-05	1e-05	0.99988	1e-05	1e-05	1e-05	1e-05	1e-05	1e-05	1e-05	1e-05	1e-05	167
ZP781	Japan	Quercus serrata	no snp		Japan 1	SRA	EBI		1e-05	1e-05	1e-05	0.99988	1e-05	1e-05	1e-05	1e-05	1e-05	1e-05	1e-05	1e-05	1e-05	168
ZP817	Japan	Quercus acutissima	no snp		Japan 1	SRA	EBI		1e-05	1e-05	1e-05	0.99988	1e-05	1e-05	1e-05	1e-05	1e-05	1e-05	1e-05	1e-05	1e-05	169
YJM1402	NA	Grape vine	NA		Japan 1	ASM	NCBI	GCA_000977655.1	1e-05	1e-05	1e-05	0.999879	1e-05	1e-05	1e-05	1e-05	1e-05	1.1e-05	1e-05	1e-05	1e-05	170
YJM1573	India	Fermented food	NA		Japan 1	ASM	NCBI	GCA_000978255.1	1e-05	1e-05	1e-05	0.99988	1e-05	1e-05	1e-05	1e-05	1e-05	1e-05	1e-05	1e-05	1e-05	171
YPS1009	New Jersey, USA	Oak exudate	NA		Japan 1	ASM	WUGC		1e-05	1e-05	1e-05	0.999878	1e-05	1e-05	1e-05	1e-05	1e-05	1e-05	1e-05	1e-05	1.2e-05	172
YO769	San Diego County, California, USA	Mud, leaves	no snp		Japan 1	SRA	This study		1e-05	1e-05	1e-05	0.869115	1e-05	0.130775	1e-05	1e-05	1e-05	1e-05	1e-05	1e-05	1e-05	173
ZP530	Portugal	Castanea sativa	no snp		Japan 1	SRA	EBI		1e-05	0.053013	0.278447	0.66844	1e-05	1e-05	1e-05	1e-05	1e-05	1e-05	1e-05	1e-05	1e-05	174
SDO2s1	North Carolina, USA	Oak	no snp		Japan 1	SRA	EBI		1e-05	1e-05	1e-05	0.999874	1e-05	1e-05	1e-05	1e-05	1e-05	1.6e-05	1e-05	1e-05	1e-05	175
SDO3s1	North Carolina, USA	Oak	no snp		Japan 1	SRA	EBI		1e-05	1e-05	1e-05	0.999871	1e-05	1e-05	1e-05	1e-05	1e-05	1.9e-05	1e-05	1e-05	1e-05	176
SK1	NA	Laboratory	no snp		Japan 1	ASM	NCBI	GCA_000766265.2	1e-05	1e-05	1e-05	0.999872	1e-05	1e-05	1e-05	1e-05	1e-05	1.8e-05	1e-05	1e-05	1e-05	177
UWO034333	Malaysia	Bertram Palm	no snp		China	SRA	EBI		1.5e-05	1e-05	1e-05	1e-05	0.999875	1e-05	1e-05	1e-05	1e-05	1e-05	1e-05	1e-05	1e-05	178
YJM1447	Malaysia	Bertam Palm	NA		China	ASM	NCBI	GCA_000977955.1	1e-05	1e-05	1e-05	1e-05	0.999867	1.5e-05	1e-05	1e-05	1e-05	1e-05	1e-05	1e-05	1.8e-05	179
UWOPS03.461.4	Malaysia	Palm	NA		China	ASM	SGRP		1e-05	1e-05	1e-05	1e-05	0.999874	1.6e-05	1e-05	1e-05	1e-05	1e-05	1e-05	1e-05	1e-05	180
UWOPS05_217_3	Malaysia	Palm	NA		China	ASM	NCBI	GCA_000768095.1	1.7e-05	1e-05	1e-05	1e-05	0.999863	1e-05	1e-05	1e-05	1e-05	1e-05	1e-05	2e-05	1e-05	181
YJM1418	Japan	Oak tree	NA		China	ASM	NCBI	GCA_000977745.1	1e-05	1e-05	1e-05	1e-05	0.99988	1e-05	1e-05	1e-05	1e-05	1e-05	1e-05	1e-05	1e-05	182
YO724	NA	Bark from Quercus variabi (Asian Oak)	no snp		China	SRA	This study		1e-05	1e-05	1e-05	1e-05	0.999874	1e-05	1e-05	1e-05	1e-05	1e-05	1e-05	1.6e-05	1e-05	183
EN14S01	Taiwan	Soil	no snp		China	SRA	EBI		1e-05	1e-05	1e-05	1e-05	0.99988	1e-05	1e-05	1e-05	1e-05	1e-05	1e-05	1e-05	1e-05	184
SX6	Shaanxi, China	Bark of Quercus fabri	no snp		China	SRA	This study		1e-05	1e-05	1e-05	1e-05	0.99988	1e-05	1e-05	1e-05	1e-05	1e-05	1e-05	1e-05	1e-05	185
BJ20	Beijing, China	Bark of Quercus wutaishanica	no snp		China	SRA	This study		1e-05	1e-05	1e-05	1e-05	0.99988	1e-05	1e-05	1e-05	1e-05	1e-05	1e-05	1e-05	1e-05	186
HN6	Hainan, China	Rotten wood	no snp		China	SRA	This study		1e-05	1e-05	1e-05	1e-05	0.99988	1e-05	1e-05	1e-05	1e-05	1e-05	1e-05	1e-05	1e-05	187
Y55	France	Wine	NA		Africa	ASM	SGRP		1e-05	0.33183	1e-05	1e-05	1e-05	0.66806	1e-05	1e-05	1e-05	1e-05	1e-05	1e-05	1e-05	188
YJM627	NA	Laboratory	NA		Africa	ASM	NCBI	GCA_000976215.1	1e-05	0.332297	1e-05	1e-05	1e-05	0.667593	1e-05	1e-05	1e-05	1e-05	1e-05	1e-05	1e-05	189
YO823	Nigeria	Unroasted beans, cacao	no snp		Africa	SRA	This study		1e-05	0.167432	1e-05	1e-05	1e-05	0.832458	1e-05	1e-05	1e-05	1e-05	1e-05	1e-05	1e-05	190
YO815	Nigeria	Unroasted beans, cacao	no snp		Africa	SRA	This study		1e-05	0.141592	1e-05	1e-05	1e-05	0.858298	1e-05	1e-05	1e-05	1e-05	1e-05	1e-05	1e-05	191
YO820	Nigeria	Unroasted beans, cacao	no snp		Africa	SRA	This study		1e-05	0.16835	1e-05	1e-05	1e-05	0.83154	1e-05	1e-05	1e-05	1e-05	1e-05	1e-05	1e-05	192
Sigma1278b	NA	Laboratory	NA		Africa	ASM	NCBI	GCA_000151485.1	1e-05	0.006935	1e-05	1e-05	1e-05	0.740584	1e-05	1.1e-05	1e-05	1e-05	1e-05	0.207375	0.045015	193
DBVPG6044	West Africa	Bili Wine	NA		Africa	ASM	SGRP		1e-05	1e-05	1e-05	1e-05	1e-05	0.99988	1e-05	1e-05	1e-05	1e-05	1e-05	1e-05	1e-05	194
PW5	Nigeria, Africa	Palm wine	NA		Africa	ASM	WUGC		1e-05	1e-05	1e-05	1e-05	1e-05	0.99988	1e-05	1e-05	1e-05	1e-05	1e-05	1e-05	1e-05	195
YJM195	Nigeria	Palm wine	NA		Africa	ASM	NCBI	GCA_000975585.1	1e-05	1e-05	1e-05	1e-05	1e-05	0.99988	1e-05	1e-05	1e-05	1e-05	1e-05	1e-05	1e-05	196
YJM1248	West Africa	Wine	NA		Africa	ASM	NCBI	GCA_000976905.1	1e-05	1e-05	1e-05	1e-05	1e-05	0.99988	1e-05	1e-05	1e-05	1e-05	1e-05	1e-05	1e-05	197
YJM1439	West Africa	Ginger beer	NA		Africa	ASM	NCBI	GCA_000977865.1	1e-05	1e-05	1e-05	1e-05	1e-05	0.99988	1e-05	1e-05	1e-05	1e-05	1e-05	1e-05	1e-05	198
YJM555	CA, USA	Clinical	NA		Clinical	ASM	NCBI	GCA_000976185.1	1e-05	0.094081	1e-05	1e-05	1e-05	1e-05	0.905809	1e-05	1e-05	1e-05	1e-05	1e-05	1e-05	199
YJM1133	NC, USA	Clinical	NA		Clinical	ASM	NCBI	GCA_000976695.1	1e-05	0.0966	1e-05	1e-05	1e-05	1e-05	0.90329	1e-05	1e-05	1e-05	1e-05	1e-05	1e-05	200
YJM789	KA, USA	Clinical	NA		Clinical	ASM	NCBI	GCA_000181435.1	1e-05	0.105802	1e-05	1e-05	1e-05	1e-05	0.894088	1e-05	1e-05	1e-05	1e-05	1e-05	1e-05	201
YJM320	CA, USA	Clinical	NA		Clinical	ASM	WUGC		1e-05	0.018739	1e-05	1e-05	1e-05	1e-05	0.981151	1e-05	1e-05	1e-05	1e-05	1e-05	1e-05	202
YJM541	CA, USA	Clinical	NA		Clinical	ASM	NCBI	GCA_000976125.1	1e-05	0.06299	1e-05	1e-05	1e-05	1e-05	0.9369	1e-05	1e-05	1e-05	1e-05	1e-05	1e-05	203
YJM554	CA, USA	Clinical	NA		Clinical	ASM	NCBI	GCA_000976155.1	1e-05	1e-05	1e-05	1e-05	1e-05	1e-05	0.99988	1e-05	1e-05	1e-05	1e-05	1e-05	1e-05	204
YJM682	TX, USA	Clinical	NA		Clinical	ASM	NCBI	GCA_000976275.1	1e-05	1e-05	1e-05	1e-05	1e-05	1e-05	0.99988	1e-05	1e-05	1e-05	1e-05	1e-05	1e-05	205
YJM683	TX, USA	Clinical	NA		Clinical	ASM	NCBI	GCA_000976305.1	1e-05	1e-05	1e-05	1e-05	1e-05	1e-05	0.99988	1e-05	1e-05	1e-05	1e-05	1e-05	1e-05	206
YJM326	CA, USA	Clinical	NA		Clinical	ASM	WUGC		1e-05	1e-05	1e-05	1e-05	1e-05	1e-05	0.99988	1e-05	1e-05	1e-05	1e-05	1e-05	1e-05	207
YJM421	NA	Clinical	NA		Clinical	ASM	WUGC		1e-05	1e-05	1e-05	1e-05	1e-05	1e-05	0.99988	1e-05	1e-05	1e-05	1e-05	1e-05	1e-05	208
EC9-8	Evolution Canyon, Israel	Soil	NA		Clinical	ASM	NCBI	GCA_000234495.1	1e-05	0.067073	1e-05	1e-05	1e-05	1e-05	0.564578	0.051387	1e-05	1e-05	1e-05	0.05739	0.259493	209
IR-2	Indonesia	Isolated from fermented food, used for bioethanol	NA		Clinical	ASM	NCBI	GCA_000508825.1	1e-05	1e-05	1e-05	0.058153	1e-05	0.078733	0.553397	1e-05	1e-05	1e-05	1e-05	0.006178	0.303459	210
NAM34-4C	NA	Haploid derivative of KF-7, a protoplast fusion of IR-2 and EP-1	NA		Clinical	ASM	NCBI	GCA_000508805.1	1e-05	1e-05	1e-05	0.072777	1e-05	0.10344	0.528166	1e-05	1e-05	1e-05	1e-05	1e-05	0.295528	211
YJM1419	NA	Bagasse	NA		Clinical	ASM	NCBI	GCA_000977775.1	1e-05	1e-05	0.018208	0.118171	1e-05	0.05863	0.47633	1e-05	1e-05	1e-05	1e-05	0.026351	0.30224	212
YJM1208	MI, USA	Clinical	NA		Clinical	ASM	NCBI	GCA_000976815.1	1e-05	1e-05	1e-05	1e-05	1e-05	1e-05	0.640768	1e-05	1e-05	1e-05	1e-05	0.09715	0.261982	213
YJM1615	CA, USA	Clinical	NA		Clinical	ASM	NCBI	GCA_000978345.1	1e-05	1e-05	1e-05	1e-05	1e-05	1e-05	0.627621	1e-05	1e-05	1e-05	1e-05	0.085478	0.286801	214
YJM451	NA	Clinical	NA		Clinical	ASM	WUGC		1e-05	0.019683	1e-05	0.012198	0.042826	0.042215	0.592998	1e-05	1e-05	1e-05	1e-05	0.084866	0.205155	215
KNp	Nyeri District, Kenya	Green coffee beans	no snp		Clinical	SRA	This study		0.060367	0.093587	1e-05	0.050375	1e-05	0.0163	0.542848	1e-05	1e-05	1e-05	1e-05	0.026085	0.210378	216
YO645	Costa Rica	Banana	2		Clinical	SRA	This study		0.039968	0.092181	1e-05	1e-05	0.062279	0.017343	0.502153	0.017312	1e-05	1e-05	1e-05	0.099111	0.169603	217
YJM470	CA, USA	Clinical	NA		Clinical	ASM	NCBI	GCA_000976095.1	1e-05	1e-05	1e-05	1e-05	1e-05	1e-05	0.466548	0.085341	1e-05	1e-05	1e-05	0.031762	0.416259	218
YJM1083	NC, USA	Clinical	NA		Clinical	ASM	NCBI	GCA_000975675.1	1e-05	0.00504	1e-05	1e-05	1e-05	1e-05	0.549693	0.042599	1e-05	1e-05	1e-05	0.111872	0.290717	219
YO374	Evolution Canyon, Israel	Shady spot, Station 6	2	1,8	Clinical	SRA	This study		1e-05	0.089665	1e-05	1e-05	1e-05	1e-05	0.529411	0.061175	1e-05	1e-05	1e-05	0.047773	0.271896	220
YJM1386	Jamaica	Sugar cane	NA		Clinical	ASM	NCBI	GCA_000977445.1	1e-05	0.258694	1e-05	1e-05	1e-05	0.080357	0.574831	1e-05	1e-05	1e-05	1e-05	0.03582	0.050217	221
YO728	Jamaica	Cane juice	2		Clinical	SRA	This study		1e-05	0.27938	1e-05	1e-05	1e-05	0.086469	0.508127	1e-05	1e-05	1e-05	1e-05	0.064819	0.061124	222
YJM1381	Trinidad	Rum fermentation	NA		Clinical	ASM	NCBI	GCA_000977355.1	0.016581	0.284733	1e-05	1e-05	1e-05	0.038126	0.465463	1e-05	1e-05	1e-05	1e-05	0.074737	0.120288	223
YO705	Brazil	Fermented cassava mash	3	8,14	Clinical	SRA	This study		1e-05	0.273	1e-05	1e-05	1e-05	0.06345	0.387738	0.037299	1e-05	1e-05	1e-05	0.101138	0.137305	224
YJM1549	Netherlands	Fermenting fruit juice	NA		Clinical	ASM	NCBI	GCA_000978225.1	1e-05	0.229886	1e-05	1e-05	1e-05	1e-05	0.515585	0.047541	1e-05	1e-05	1e-05	0.078166	0.128742	225
YJM1385	MD, USA	Sugar refinery	NA		Clinical	ASM	NCBI	GCA_000977415.1	1e-05	0.311896	1e-05	1e-05	1e-05	0.001315	0.521381	0.006407	1e-05	1e-05	1e-05	0.064121	0.09481	226
YJM693	TX , USA	Clinical	NA		Clinical	ASM	NCBI	GCA_000976365.1	1e-05	0.307015	1e-05	1e-05	1e-05	1e-05	0.526853	0.03543	1e-05	1e-05	1e-05	0.053117	0.077505	227
YJM1326	MN, USA	Clinical	NA		Clinical	ASM	NCBI	GCA_000977115.1	1e-05	0.356254	1e-05	1e-05	1e-05	0.035471	0.608175	1e-05	1e-05	1e-05	1e-05	1e-05	1e-05	228
YJM681	CA, USA	Clinical	NA		Clinical	ASM	NCBI	GCA_000976245.1	1e-05	0.262578	1e-05	1e-05	1e-05	1e-05	0.711576	1e-05	1e-05	1e-05	1e-05	1e-05	0.025746	229
YJM1311	MI, USA	Clinical	NA		Clinical	ASM	NCBI	GCA_000977085.1	1e-05	0.333196	1e-05	1e-05	1.4e-05	0.068483	0.508225	1.4e-05	1e-05	1e-05	1e-05	0.031902	0.058105	230
YO798	New Orleans, LA, USA	Citrus juice	2	14	Clinical	SRA	This study		1e-05	0.267982	0.022258	0.00033	1e-05	0.083736	0.560498	1e-05	1e-05	1e-05	1e-05	0.026569	0.038566	231
YJM428	CA, USA	Clinical	NA		Clinical	ASM	NCBI	GCA_000975945.1	1e-05	0.142861	1e-05	1e-05	1e-05	1e-05	0.689992	1e-05	1e-05	1e-05	1e-05	0.064222	0.102836	232
YJM689	TX, USA	Clinical	NA		Clinical	ASM	NCBI	GCA_000976335.1	1e-05	0.097907	1e-05	1e-05	1e-05	0.000286	0.770727	1e-05	1e-05	1e-05	1e-05	0.048972	0.082027	233
YJM339	NA	Clinical	NA		Clinical	ASM	NCBI	GCA_000766185.2	1e-05	0.129308	1e-05	1e-05	1e-05	0.126685	0.596487	1e-05	1e-05	1e-05	1e-05	0.082936	0.064505	234
YJM450	CA, USA	Clinical	NA		Clinical	ASM	NCBI	GCA_000975975.1	1e-05	0.168143	1e-05	1e-05	1e-05	0.128174	0.69014	1e-05	1e-05	1e-05	1e-05	0.013452	1e-05	235
YJM1199	MI, USA	Clinical	NA		Clinical	ASM	NCBI	GCA_000976755.1	1e-05	0.154259	1e-05	1e-05	1e-05	0.106088	0.739554	1e-05	1e-05	1e-05	1e-05	1e-05	1e-05	236
YJM1202	MI, USA	Clinical	NA		Clinical	ASM	NCBI	GCA_000976785.1	1e-05	0.15098	1e-05	1e-05	1e-05	0.112084	0.736836	1e-05	1e-05	1e-05	1e-05	1e-05	1e-05	237
YJM1190	MI, USA	Clinical	NA		Clinical	ASM	NCBI	GCA_000976725.1	1e-05	0.180672	1e-05	1e-05	1e-05	0.10147	0.676275	1e-05	1e-05	1e-05	1e-05	0.015871	0.025632	238
YJM1304	TX, USA	Clinical	NA		Clinical	ASM	NCBI	GCA_000977025.1	1e-05	0.180569	1e-05	1e-05	1e-05	0.051825	0.745553	1e-05	1e-05	1e-05	1e-05	0.005677	0.016296	239
CO-SB4	Santa Barbara, Colombia	Green coffee beans	no snp		Clinical	SRA	This study		1e-05	0.130624	1e-05	1e-05	1e-05	0.389614	0.479662	1e-05	1e-05	1e-05	1e-05	1e-05	1e-05	240
YPS1000	New Jersey, USA	Oak exudate	no snp		Africa	SRA	NCBI		1e-05	1e-05	1e-05	1e-05	0.081468	0.918422	1e-05	1e-05	1e-05	1e-05	1e-05	1e-05	1e-05	241
UWOPS87.2421	Hawaii	Cladode	NA		Africa	ASM	SGRP		1e-05	1e-05	1e-05	1e-05	1e-05	0.674127	0.325763	1e-05	1e-05	1e-05	1e-05	1e-05	1e-05	242
YJM1444	Hawaii	Cladode	NA		Africa	ASM	NCBI	GCA_000977925.1	1e-05	1e-05	1e-05	1e-05	1e-05	0.672357	0.327533	1e-05	1e-05	1e-05	1e-05	1e-05	1e-05	243
HN14	Hainan, China	Rotton wood	no snp		Africa	SRA	This study		1e-05	1e-05	1e-05	1e-05	0.334177	0.665713	1e-05	1e-05	1e-05	1e-05	1e-05	1e-05	1e-05	244
SD1	Shandong, China	Persimon	no snp		Africa	SRA	This study		1e-05	1.2e-05	0.09606	0.312842	0.080672	0.426166	1e-05	1e-05	1e-05	1e-05	2e-05	1e-05	0.084168	245
YJM1342	South Africa	Soil	NA		Japan 1	ASM	NCBI	GCA_000977265.1	0.03873	1e-05	0.015794	0.324238	0.363158	0.192814	1e-05	1e-05	1e-05	1e-05	1e-05	1e-05	0.065195	246
Y-12638, CBS 2888	South Africa	Soil	no snp		Japan 1	SRA	This study		0.040727	1e-05	0.014129	0.327716	0.358601	0.194981	1e-05	1e-05	1e-05	1e-05	1e-05	1e-05	0.063776	247
YJM1400	Philippines	Guava	NA		Africa	ASM	NCBI	GCA_000977595.1	1e-05	1e-05	1e-05	0.155661	1e-05	0.665726	1e-05	1e-05	1e-05	1e-05	1e-05	1e-05	0.178512	248
YJM1479	Philippines	Coconut tuba	NA		Africa	ASM	NCBI	GCA_000978135.1	1e-05	1e-05	1e-05	0.15546	1e-05	0.66713	1e-05	1e-05	1e-05	1e-05	1e-05	1e-05	0.17731	249
YJM269	Portugal	Grapes	NA		Africa	ASM	WUGC		1e-05	0.126596	1e-05	1e-05	1e-05	0.581075	0.092116	1e-05	1e-05	1e-05	1e-05	1e-05	0.200123	250
YO317	Philippines	Coconut	no snp		Africa	SRA	This study		1e-05	0.096589	1e-05	1e-05	1e-05	0.596961	0.108556	1e-05	1e-05	1e-05	1e-05	1e-05	0.197805	251
NRRLYB4084	Philippines	Coconut sap	low-likely	multiple	Africa	SRA	EBI		1e-05	1e-05	0.035953	0.166434	0.052364	0.483483	1e-05	1e-05	1e-05	1e-05	1e-05	1e-05	0.261686	252
YJM1401	Philippines	Papaya	NA		Africa	ASM	NCBI	GCA_000977625.1	1e-05	1e-05	0.004055	0.119276	1e-05	0.42559	1e-05	1e-05	1e-05	1e-05	1e-05	1e-05	0.45099	253
YO870	Haiti	Unroasted beans, cacao	2		Japan 1	SRA	This study		0.052394	0.076988	0.051451	0.212897	0.034612	0.180506	0.104628	1e-05	1e-05	1e-05	1e-05	0.036811	0.249674	254
W.WLP045	NA	Commercial Whiskey	low-likely		Beer/baking	SRA	This study		0.00851	0.167897	1e-05	1e-05	1e-05	1e-05	1e-05	0.516398	0.004804	0.161302	0.126995	1e-05	0.014034	255
A.Coopers	Australia	Commercial Ale	low-likely		Beer/baking	SRA	This study		1e-05	1e-05	1e-05	1e-05	1e-05	1e-05	1e-05	0.474155	1e-05	0.019679	0.506066	1e-05	1e-05	256
YO721	NA	Kefyr (Y-393)	3	3,9	Beer/baking	SRA	This study		1e-05	0.002748	1e-05	1e-05	1e-05	1e-05	0.020673	0.28755	0.087055	0.181835	0.151898	1e-05	0.268182	257
ABM4	NA	Commercial Baking	3	6,9	Beer/baking	SRA	This study		1e-05	1e-05	1e-05	1e-05	1e-05	1e-05	1e-05	0.797015	1e-05	1e-05	1e-05	1.1e-05	0.202875	258
YO734	Yosemite, California, United States	D. pseudoobscura	3		Beer/baking	SRA	This study		1e-05	1e-05	1e-05	1e-05	1e-05	1e-05	1e-05	0.794568	1e-05	0.003889	1e-05	1e-05	0.201443	259
ABM3	NA	Commercial Baking	3	6,9	Beer/baking	SRA	This study		1e-05	1e-05	1e-05	1e-05	1e-05	1e-05	1e-05	0.796914	1e-05	1e-05	1e-05	1e-05	0.202976	260
ABM5	NA	Commercial Baking	3	9	Beer/baking	SRA	This study		1e-05	1e-05	1e-05	1e-05	1e-05	1e-05	1e-05	0.793698	1e-05	1e-05	1e-05	1e-05	0.206192	261
A.Windson	England	Commercial Ale	low-likely		Beer/baking	SRA	This study		1e-05	1e-05	1e-05	1e-05	1e-05	1e-05	1e-05	0.823502	0.044378	0.106686	0.025344	1e-05	1e-05	262
A.S-33	England	Commercial Ale	low-likely		Beer/baking	SRA	This study		1e-05	1e-05	1e-05	1e-05	1e-05	1e-05	1e-05	0.83999	1e-05	0.120747	0.039163	1e-05	1e-05	263
L.Brewferm	NA	Commercial Lager	4	3,9	Beer/baking	SRA	This study		1e-05	1e-05	1e-05	1e-05	1e-05	1e-05	1e-05	0.762447	1e-05	0.115357	0.077747	1e-05	0.044359	264
A.Muntons	England	Commercial Ale	low-likely		Beer/baking	SRA	This study		1e-05	1e-05	1e-05	1e-05	1e-05	1e-05	1e-05	0.839567	1e-05	0.119809	0.040524	1e-05	1e-05	265
ABM1	NA	Commercial Baking	4	2,13,15	Beer/baking	SRA	This study		1e-05	1e-05	1e-05	1e-05	1e-05	1e-05	1e-05	0.99988	1e-05	1e-05	1e-05	1e-05	1e-05	266
TUM506	Great Britain	British ale	3	9	Beer/baking	SRA	EBI		1e-05	0.034438	1e-05	1e-05	1e-05	1e-05	1e-05	0.965452	1e-05	1e-05	1e-05	1e-05	1e-05	267
A.T-58	Belgium	Commercial Ale	low-likely		Beer/baking	SRA	This study		1e-05	1e-05	1e-05	1e-05	1e-05	1e-05	1e-05	0.999482	1e-05	0.000408	1e-05	1e-05	1e-05	268
Y-2189, UCD-FST 50-55	San Jacinto, CA, USA	D. pseudoobscura	3	multiple	Beer/baking	SRA	This study		1e-05	0.020069	1e-05	1e-05	1e-05	1e-05	1e-05	0.979821	1e-05	1e-05	1e-05	1e-05	1e-05	269
YS9	Singapore	Baker	NA		Beer/baking	ASM	NCBI	GCA_000766165.2	1e-05	0.185037	1e-05	1e-05	1e-05	1e-05	1e-05	0.814853	1e-05	1e-05	1e-05	1e-05	1e-05	270
JV2	Java - Indonesia	Green coffee beans	3	multiple	Beer/baking	SRA	This study		1e-05	0.173012	1e-05	1e-05	1e-05	1e-05	1e-05	0.826878	1e-05	1e-05	1e-05	1e-05	1e-05	271
YE 1-1	Ismaili District, Yemen	Green coffee beans	3		Beer/baking	SRA	This study		1e-05	0.163584	1e-05	1e-05	1e-05	1e-05	1e-05	0.836306	1e-05	1e-05	1e-05	1e-05	1e-05	272
ETH 2	Yirgacheffe, Ethiopia	Green coffee beans	3	1,3	Beer/baking	SRA	This study		1e-05	0.162762	1e-05	1e-05	1e-05	1e-05	1e-05	0.837128	1e-05	1e-05	1e-05	1e-05	1e-05	273
YO807	NA	Canned peaches	4		Beer/baking	SRA	This study		1e-05	0.097671	1e-05	1e-05	1e-05	1e-05	1e-05	0.902219	1e-05	1e-05	1e-05	1e-05	1e-05	274
YO465	Gothenburg, Sweden	Fish gut	4	7	Beer/baking	SRA	This study		1e-05	0.091571	1e-05	1e-05	1e-05	1e-05	1e-05	0.908319	1e-05	1e-05	1e-05	1e-05	1e-05	275
YO707	NA	Coconut pod	3	multiple	Beer/baking	SRA	This study		1e-05	0.093134	1e-05	1e-05	1e-05	1e-05	1e-05	0.906756	1e-05	1e-05	1e-05	1e-05	1e-05	276
RedStar	USA	Commercial baking	NA		Beer/baking	ASM	NCBI	GCA_000766305.2	1e-05	0.117814	1e-05	1e-05	1e-05	1e-05	1e-05	0.882076	1e-05	1e-05	1e-05	1e-05	1e-05	277
YO367	Evolution Canyon, Israel	South facing shady spot, Station 2	4	multiple	Beer/baking	SRA	This study		1e-05	0.114804	1e-05	1e-05	1e-05	1e-05	1e-05	0.885086	1e-05	1e-05	1e-05	1e-05	1e-05	278
ABM2	NA	Commercial Baking	3	1,14	Beer/baking	SRA	This study		1e-05	0.148867	1e-05	1e-05	1e-05	1e-05	1e-05	0.851023	1e-05	1e-05	1e-05	1e-05	1e-05	279
TUM480	South Africa	Opaque beer	2		Beer/baking	SRA	EBI		1e-05	0.002234	1e-05	1e-05	1e-05	1e-05	1e-05	0.871479	1e-05	0.063058	0.038033	1e-05	0.025116	280
PYCC4226	NA	Commercial bread dough	2	9	Beer/baking	SRA	EBI		0.001686	0.140132	1e-05	1e-05	1e-05	1e-05	1e-05	0.858082	1e-05	1e-05	1e-05	1e-05	1e-05	281
A.BRY-97	American	Commercial Ale	low		Beer/baking	SRA	This study		1e-05	0.145483	1e-05	1e-05	1e-05	1e-05	1e-05	0.854407	1e-05	1e-05	1e-05	1e-05	1e-05	282
Platinum	NA	Commercial bread dough	3		Beer/baking	SRA	EBI		1e-05	0.160475	1e-05	1e-05	1e-05	1e-05	1e-05	0.839415	1e-05	1e-05	1e-05	1e-05	1e-05	283
L.2278	NA	Commercial Lager	low-likely	multiple	Lager	SRA	This study		1e-05	1.5e-05	1e-05	1e-05	1.7e-05	1e-05	1e-05	1e-05	0.999868	1e-05	1e-05	1e-05	1e-05	284
L.S-23	NA	Commercial Lager	low-likely	multiple	Lager	SRA	This study		1e-05	1e-05	1e-05	1e-05	1e-05	1e-05	1e-05	1e-05	0.99988	1e-05	1e-05	1e-05	1e-05	285
YMD1874	NA	Commercial Lager	3	multiple	Lager	SRA	This study		1e-05	1e-05	1e-05	1e-05	1e-05	1e-05	1e-05	1e-05	0.99988	1e-05	1e-05	1e-05	1e-05	286
L.W-34-70	NA	Commercial Lager	low-likely	multiple	Lager	SRA	This study		1e-05	1.6e-05	1e-05	1e-05	1e-05	1e-05	1e-05	1.2e-05	0.999872	1e-05	1e-05	1e-05	1e-05	287
L.WLP820	NA	Commercial Lager	low	multiple	Lager	SRA	This study		1e-05	1e-05	1e-05	1e-05	1e-05	1e-05	1e-05	1e-05	0.99988	1e-05	1e-05	1e-05	1e-05	288
CBS1483	NA	Lager	NA		Lager	ASM	NCBI	GCA_000805465.1	1e-05	1e-05	1e-05	1e-05	1e-05	1e-05	1e-05	1e-05	0.999875	1e-05	1e-05	1e-05	1.5e-05	289
CCY48.91	NA	Lager	NA		Lager	ASM	NCBI	GCA_000287895.1	1e-05	1e-05	1e-05	1e-05	1e-05	1e-05	1e-05	1e-05	0.99988	1e-05	1e-05	1e-05	1e-05	290
L.2112	NA	Commercial Lager	low-likely	multiple	Lager	SRA	This study		1.7e-05	1e-05	1e-05	1e-05	1e-05	1e-05	1.3e-05	1e-05	0.99987	1e-05	1e-05	1e-05	1e-05	291
W.34.70a	NA	Lager	NA		Lager	ASM	NCBI	GCA_001515485.1	1e-05	1e-05	1e-05	1e-05	1e-05	1e-05	1e-05	1e-05	0.99988	1e-05	1e-05	1e-05	1e-05	292
W.WLP070	NA	Commercial Whiskey	low-likely	multiple	Lager	SRA	This study		1e-05	1e-05	1e-05	1e-05	1e-05	1e-05	1e-05	1e-05	0.99988	1e-05	1e-05	1e-05	1e-05	293
A.3942	Belgium	Commercial Wheat	low-likely		Ale 2	SRA	This study		1e-05	0.132299	1e-05	1e-05	1e-05	1e-05	1e-05	0.10699	0.009056	0.571433	0.091371	0.000925	0.087867	294
TUM205	Würzburg; Germany	Wheat beer	3		Ale 2	SRA	EBI		0.004567	0.134339	1e-05	1e-05	1e-05	1e-05	1e-05	0.108254	0.006231	0.559924	0.093158	0.002637	0.090839	295
TUM174	Mülheim; Germany	Regional beer similar to Kölsch beer	low-likely		Ale 2	SRA	EBI		1e-05	1e-05	1e-05	1e-05	1.2e-05	1e-05	1e-05	1e-05	1e-05	0.999877	1e-05	1e-05	1e-05	296
TUM208	Rhineland-Palatinate; Germany	Alt beer	low-likely	9,10	Ale 2	SRA	EBI		1e-05	1e-05	1e-05	1e-05	1e-05	1e-05	1e-05	1e-05	1e-05	0.99988	1e-05	1e-05	1e-05	297
YMD1871	Germany	Commercial Ale	4		Ale 2	SRA	This study		1e-05	1e-05	1e-05	1e-05	1e-05	1e-05	1e-05	1e-05	1e-05	0.99988	1e-05	1e-05	1e-05	298
YMD1952	Germany	Commercial Ale	4		Ale 2	SRA	This study		1e-05	1e-05	1e-05	1e-05	1e-05	1e-05	1e-05	1e-05	1e-05	0.99988	1e-05	1e-05	1e-05	299
YMD1875	Belgium	Commercial Ale	4	1,6,9	Ale 2	SRA	This study		1e-05	0.023781	1e-05	1e-05	1e-05	1e-05	1e-05	1e-05	0.015824	0.765537	0.19174	1e-05	0.003038	300
YMD1950	Belgium	Commercial Wheat	4		Ale 2	SRA	This study		1e-05	0.023289	1e-05	1e-05	1e-05	1e-05	1e-05	1e-05	0.015647	0.756454	0.203147	1e-05	0.001383	301
A.1007	Germany	Commercial Ale	low-likely		Ale 2	SRA	This study		1e-05	1e-05	1e-05	1e-05	1e-05	1e-05	1e-05	1e-05	1e-05	0.99988	1e-05	1e-05	1e-05	302
NRRL_Y-12632	Netherlands	CBS1171 and was originally isolated from the brewer’s top yeast, in Netherlands in 1925	NA		Ale 2	ASM	NCBI	GCA_001282415.1	1e-05	1e-05	1e-05	1e-05	1e-05	1e-05	1e-05	1e-05	1e-05	0.999874	1e-05	1.5e-05	1e-05	303
TUM148	Düsseldorf; Germany	Alt beer	low-likely		Ale 2	SRA	EBI		1e-05	1e-05	1e-05	1e-05	1e-05	1e-05	1e-05	1e-05	1e-05	0.99988	1e-05	1e-05	1e-05	304
TUM177	Krefeld; Germany	Alt / Kölsch beer	low-likely	6,9	Ale 2	SRA	EBI		1e-05	1e-05	1e-05	1e-05	1e-05	1e-05	1e-05	1e-05	1e-05	0.99988	1e-05	1e-05	1e-05	305
A.2565	Germany	Commercial Ale	low-likely		Ale 2	SRA	This study		1e-05	1e-05	1e-05	1e-05	1e-05	1e-05	1e-05	1e-05	1e-05	0.99988	1e-05	1e-05	1e-05	306
TUM513	NA	California ale	4		Ale 2	SRA	EBI		1e-05	1e-05	1e-05	1e-05	1e-05	1e-05	1e-05	1e-05	1e-05	0.99988	1e-05	1e-05	1e-05	307
TUM308	Rhineland-Palatinate; Germany	Alt beer	4		Ale 2	SRA	EBI		1e-05	1e-05	1e-05	1e-05	1e-05	1e-05	1e-05	1e-05	1e-05	0.999876	1e-05	1.4e-05	1e-05	308
TUM338	Düsseldorf; Germany	Alt beer	4		Ale 2	SRA	EBI		1e-05	1e-05	1e-05	1e-05	1e-05	1e-05	1e-05	1e-05	1e-05	0.99988	1e-05	1e-05	1e-05	309
A.US-05	American	Commercial Ale	low-likely		Ale 1	SRA	This study		1e-05	0.028267	1e-05	1e-05	1e-05	1e-05	1e-05	1e-05	0.074841	0.275197	0.621605	1e-05	1e-05	310
TUM510	Great Britain	British ale	4	multiple	Ale 1	SRA	EBI		1e-05	0.073778	1e-05	1e-05	1e-05	1e-05	1e-05	1e-05	0.058009	0.194802	0.654189	1e-05	0.019142	311
TUM213	Great Britain	British ale / stout	4	2,13	Ale 1	SRA	EBI		1e-05	0.074677	1e-05	1e-05	1e-05	1e-05	1e-05	1e-05	0.055404	0.196796	0.651585	1e-05	0.021459	312
YMD1864	England	Commercial Ale	4	9	Ale 1	SRA	This study		1e-05	0.042395	1e-05	1e-05	1e-05	1e-05	1e-05	1e-05	0.042531	0.187489	0.727495	1e-05	1e-05	313
YMD1868	American	Commercial Ale	4	multiple	Ale 1	SRA	This study		1e-05	0.031897	1e-05	1e-05	1e-05	1e-05	1e-05	1e-05	0.074688	0.277891	0.615434	1e-05	1e-05	314
A.Munich	Germany	Commercial Wheat	low-likely		Ale 1	SRA	This study		1e-05	0.04306	1e-05	1e-05	1e-05	1e-05	1e-05	0.138416	0.166495	0.291169	0.306342	1e-05	0.054448	315
TUM381	Belgium	Belgian beer	4		Ale 1	SRA	EBI		1e-05	0.081512	1e-05	1e-05	1e-05	1e-05	1e-05	0.0481	0.248714	0.266395	0.315893	1e-05	0.039316	316
TUM175	Freising-Weihenstephan; Germany	Wheat beer	4		Ale 1	SRA	EBI		1e-05	0.084592	1e-05	1e-05	1e-05	1e-05	1e-05	0.042486	0.24489	0.265085	0.320254	1e-05	0.042623	317
YMD1873	Germany	Commercial Wheat	4	10	Ale 1	SRA	This study		1e-05	0.08376	1e-05	1e-05	1e-05	1e-05	1e-05	0.04522	0.243119	0.265513	0.321331	1e-05	0.040986	318
TUM149	Munich; Germany	Wheat beer	low-likely		Ale 1	SRA	EBI		1e-05	0.071132	1e-05	1e-05	1e-05	1e-05	1e-05	0.05781	0.247226	0.258658	0.326516	1e-05	0.038588	319
TUM507	NA	Ale Beer from wheatmalt	5	15	Ale 1	SRA	EBI		1e-05	0.042845	1e-05	1e-05	1.6e-05	1e-05	1e-05	0.122033	0.168294	0.301063	0.306491	1e-05	0.059198	320
TUM503	NA	California ale	4		Ale 1	SRA	EBI		1e-05	0.028967	1e-05	1e-05	1e-05	1e-05	1e-05	1e-05	0.075087	0.274193	0.621663	1e-05	1e-05	321
TUM165	Burton-upon-Trend; Great Britain	British ale	low-likely		Ale 1	SRA	EBI		1e-05	1e-05	1e-05	1e-05	1e-05	1e-05	1e-05	1e-05	1e-05	0.087476	0.912414	1e-05	1e-05	322
FostersB	NA	Commercial brewing ale strain	3	2,5,15	Ale 1	SRA	EBI		1e-05	1e-05	1e-05	1e-05	1e-05	1e-05	1e-05	1e-05	1e-05	1e-05	0.99988	1e-05	1e-05	323
TUM210	Great Britain	British ale / stout	low-likely		Ale 1	SRA	EBI		1e-05	1.9e-05	1e-05	1e-05	1e-05	1e-05	1e-05	1e-05	1e-05	1e-05	0.999871	1e-05	1e-05	324
A.1187	Britain	Commercial Ale	low-likely	9	Ale 1	SRA	This study		1e-05	0.011247	1e-05	1e-05	1e-05	1e-05	1e-05	0.106244	1e-05	1e-05	0.88241	1e-05	1e-05	325
FostersO	NA	Commercial brewing ale strain	low-likely	multiple	Ale 1	SRA	EBI		1e-05	0.023329	1e-05	1e-05	1e-05	1e-05	1e-05	1e-05	0.043723	0.189635	0.743223	1e-05	1e-05	326
A.1968	England	Commercial Ale	low-likely		Ale 1	SRA	This study		1e-05	1e-05	1e-05	1e-05	1e-05	1e-05	1e-05	1e-05	0.017527	0.113608	0.854935	1e-05	0.01384	327
YMD1867	American	Commercial Ale	4	multiple	Ale 1	SRA	This study		1e-05	1.2e-05	1e-05	1e-05	1e-05	1e-05	1e-05	1e-05	1e-05	0.080764	0.919123	1e-05	1e-05	328
YMD1981	England	Commercial Ale	4	multiple	Ale 1	SRA	This study		1e-05	1e-05	1e-05	1e-05	1e-05	1e-05	1e-05	1e-05	1e-05	0.094723	0.905167	1e-05	1e-05	329
TUM508	Ireland	Irish ale / stout	4	2	Ale 1	SRA	EBI		1e-05	1e-05	1e-05	1e-05	1e-05	1e-05	1e-05	1e-05	1e-05	1e-05	0.99988	1e-05	1e-05	330
YMD1866	Scotland	Commercial Ale	4	multiple	Ale 1	SRA	This study		1e-05	1e-05	1e-05	1e-05	1e-05	1e-05	1e-05	1e-05	1e-05	1e-05	0.99988	1e-05	1e-05	331
YMD1869	Britain	Commercial Ale	3		Ale 1	SRA	This study		1e-05	1e-05	1e-05	1e-05	1e-05	1e-05	1e-05	1e-05	1e-05	1e-05	0.99988	1e-05	1e-05	332
YMD1872	England	Commercial Ale	4	1,15	Ale 1	SRA	This study		1e-05	1.7e-05	1e-05	1e-05	1e-05	1e-05	1e-05	1e-05	1e-05	1e-05	0.999873	1e-05	1e-05	333
YMD1865	England	Commercial Ale	4	6	Ale 1	SRA	This study		1e-05	1e-05	1e-05	1e-05	1e-05	1e-05	1e-05	1e-05	1e-05	1e-05	0.999873	1e-05	1.7e-05	334
YMD1870	Britain	Commercial Ale	4		Ale 1	SRA	This study		1.4e-05	1e-05	1e-05	1e-05	1e-05	1e-05	2e-05	1e-05	1e-05	1e-05	0.999866	1e-05	1e-05	335
A.1728	Scotland	Commercial Ale	low-likely		Ale 1	SRA	This study		1e-05	1e-05	1e-05	1e-05	1e-05	1e-05	1e-05	1.2e-05	1e-05	1e-05	0.999878	1e-05	1e-05	336
A.Nottingham	England	Commercial Ale	low-likely		Ale 1	SRA	This study		1e-05	1e-05	1e-05	1e-05	1e-05	1e-05	1.3e-05	1.3e-05	1e-05	1e-05	0.999875	1e-05	1e-05	337
A.S-04	England	Commercial Ale	low-likely		Ale 1	SRA	This study		1e-05	1e-05	1e-05	1e-05	1e-05	1e-05	1e-05	1e-05	1e-05	1e-05	0.99988	1e-05	1e-05	338
A.1945	England	Commercial Ale	low-likely		Ale 1	SRA	This study		1.1e-05	1e-05	1e-05	1e-05	1e-05	1e-05	1e-05	1e-05	1e-05	1e-05	0.999879	1e-05	1e-05	339
TUM211	Great Britain	British ale / stout	low-likely	2,3,15	Ale 1	SRA	EBI		1e-05	1e-05	1e-05	1e-05	1e-05	1e-05	1e-05	1e-05	1e-05	1e-05	0.99988	1e-05	1e-05	340
YJM280	USA	Clinical	NA		Lab	ASM	WUGC		0.004922	0.320574	1e-05	1e-05	1e-05	1e-05	0.088902	1e-05	1e-05	1e-05	1e-05	0.585511	1e-05	341
YJM653	NA	Clinical	NA		Lab	ASM	WUGC		0.030629	0.282056	1e-05	1e-05	1e-05	1e-05	1e-05	0.088818	1e-05	0.003881	1e-05	0.582104	0.012443	342
SON4c	Portugal	Ficus carica	NA		Lab	SRA	NCBI		1e-05	0.232865	1e-05	1e-05	1e-05	1e-05	1e-05	0.040644	1e-05	1e-05	1e-05	0.592546	0.133854	343
10560-6B	NA	Laboratory	NA		Lab	ASM	NCBI	GCA_000766415.2	1e-05	0.231083	1e-05	1e-05	1e-05	1e-05	1e-05	0.04252	1e-05	1e-05	1e-05	0.595448	0.13086	344
D273-10B	NA	Laboratory	NA		Lab	ASM	NCBI	GCA_000766555.2	1e-05	0.107174	1e-05	1e-05	1e-05	1e-05	1e-05	0.064836	1e-05	1e-05	1e-05	0.712361	0.115539	345
YPH499	NA	Laboratory	NA		Lab	ASM	NCBI	GCA_000766375.2	1.1e-05	1.2e-05	1e-05	1e-05	1e-05	1e-05	1e-05	1e-05	1e-05	1e-05	1e-05	0.999877	1e-05	346
FY1679	NA	Laboratory	NA		Lab	ASM	NCBI	GCA_000766395.2	1e-05	1e-05	1e-05	1e-05	1e-05	1e-05	1e-05	1e-05	1e-05	1e-05	1e-05	0.99988	1e-05	347
X2180-1A	NA	Laboratory	NA		Lab	ASM	NCBI	GCA_000766535.2	1e-05	1e-05	1e-05	1e-05	1e-05	1e-05	1e-05	1e-05	1e-05	1e-05	1e-05	0.99988	1e-05	348
CEN.PK113-7D	NA	Laboratory	NA		Lab	ASM	NCBI	GCA_000269885.1	1e-05	1e-05	1e-05	1e-05	1e-05	1e-05	1e-05	1e-05	1e-05	1e-05	1e-05	0.99988	1e-05	349
BY4742	NA	Laboratory	NA		Lab	ASM	NCBI	GCA_000766435.2	1e-05	1e-05	1e-05	1e-05	1e-05	1e-05	1e-05	1e-05	1e-05	1e-05	1e-05	0.99988	1e-05	350
S288C	NA	Laboratory	no snp		Lab	SRA	EBI		1e-05	1e-05	1e-05	1e-05	1e-05	1e-05	1e-05	1e-05	1e-05	1e-05	1e-05	0.99988	1e-05	351
BY4741	NA	Laboratory	NA		Lab	ASM	NCBI	GCA_000766575.2	1e-05	1e-05	1e-05	1e-05	1e-05	1e-05	1e-05	1e-05	1e-05	1e-05	1e-05	0.99988	1e-05	352
W303	NA	Laboratory	NA		Lab	ASM	SGRP		1e-05	1e-05	1e-05	1e-05	1e-05	1e-05	1e-05	1e-05	1e-05	1e-05	1e-05	0.99988	1e-05	353
CEN.PK2-1Ca	NA	Laboratory	NA		Lab	ASM	NCBI	GCA_000766495.2	1e-05	1e-05	1e-05	1e-05	1e-05	1e-05	1e-05	1e-05	1e-05	1e-05	1e-05	0.99988	1e-05	354
JK9-3d	NA	Laboratory	NA		Lab	ASM	NCBI	GCA_000766455.2	1e-05	1e-05	1e-05	1e-05	1e-05	1e-05	1e-05	1e-05	1e-05	1.1e-05	1e-05	0.999879	1e-05	355
SEY6210	NA	Laboratory	NA		Lab	ASM	NCBI	GCA_000766595.2	1.4e-05	1.9e-05	1e-05	1e-05	1e-05	1e-05	1e-05	1e-05	1e-05	1e-05	1e-05	0.999867	1e-05	356
YO649	China	Fermented food	no snp	1,3,8	Asia/sake	SRA	This study		1e-05	1e-05	1e-05	1e-05	1e-05	1e-05	1e-05	1e-05	1e-05	1e-05	1e-05	1e-05	0.99988	357
Y9	Indonesia	Ragi	NA		Asia/sake	ASM	WUGC		1e-05	1e-05	1e-05	1e-05	1.4e-05	1e-05	1e-05	1e-05	1e-05	1e-05	1e-05	1e-05	0.999876	358
YJM1592	Thailand	Sewage	NA		Asia/sake	ASM	NCBI	GCA_000978315.1	1.7e-05	1e-05	1e-05	1e-05	1.6e-05	1e-05	1e-05	1e-05	1e-05	1e-05	1.4e-05	1e-05	0.999862	359
YO648	Malaysia	Tapioca	no snp		Asia/sake	SRA	This study		1e-05	1e-05	1e-05	1e-05	1e-05	1e-05	1e-05	1e-05	1e-05	1.9e-05	1e-05	1.9e-05	0.999862	360
YJM1460	Africa	Palm Wine	NA		Asia/sake	ASM	NCBI	GCA_000978015.1	1e-05	1e-05	1e-05	1.5e-05	1e-05	1e-05	1e-05	1e-05	1e-05	1e-05	1e-05	1e-05	0.999875	361
M3839	NA	Commercial distillers yeast	NA		Asia/sake	ASM	NCBI	GCA_000365125.1	1e-05	1e-05	1e-05	1e-05	1e-05	1e-05	1e-05	1e-05	1e-05	1e-05	1e-05	1e-05	0.99988	362
Y12	Africa	Palm wine	NA		Asia/sake	ASM	SGRP		1e-05	1e-05	1e-05	1e-05	1e-05	1e-05	1e-05	1e-05	1e-05	1.7e-05	1e-05	1e-05	0.999873	363
M3838	NA	Segregant of commercial distillers yeast	NA		Asia/sake	ASM	NCBI	GCA_000365105.1	1e-05	1.5e-05	1e-05	1e-05	1e-05	1.2e-05	1e-05	1.5e-05	1e-05	1e-05	1e-05	1e-05	0.999868	364
YJM1388	Malaya	Fermented tapioca	NA		Asia/sake	ASM	NCBI	GCA_000977505.1	1e-05	1e-05	1e-05	1e-05	1e-05	1.5e-05	1e-05	1e-05	1e-05	1e-05	1e-05	1e-05	0.999875	365
YJM1389	Thailand	Sewage	NA		Asia/sake	ASM	NCBI	GCA_000977535.1	1e-05	1e-05	1e-05	1e-05	1e-05	1e-05	1e-05	1e-05	1e-05	1e-05	1.4e-05	1.6e-05	0.99987	366
YJSH1	China	Derived from YJS329 a commercial bioethanol strain	NA		Asia/sake	ASM	NCBI	GCA_000275665.1	1e-05	1e-05	1e-05	1e-05	1e-05	1e-05	1e-05	1e-05	1e-05	1e-05	1e-05	1e-05	0.99988	367
K11	Japan	Sake	NA		Asia/sake	ASM	NCBI	GCA_000767965.1	1e-05	1e-05	1e-05	1e-05	1e-05	1.8e-05	1e-05	1e-05	1e-05	1e-05	1e-05	1.5e-05	0.999868	368
N85	China	Yellow Rice Wine	NA		Asia/sake	ASM	NCBI	GCA_000723645.1	1e-05	1e-05	1e-05	1e-05	1e-05	1e-05	1e-05	1e-05	1e-05	1e-05	1e-05	1e-05	0.99988	369
NRRL-Y-12844	Philippines	Budod	no snp		Asia/sake	SRA	EBI		1e-05	1e-05	1e-05	0.023056	1e-05	0.037158	1e-05	1e-05	1e-05	1e-05	1e-05	1e-05	0.939687	370
YO732	NA	Amylo process-isolating EtOH from starch	low-likely	3,6	Asia/sake	SRA	This study		0.012836	1e-05	1e-05	0.038233	0.003345	0.043452	0.030697	0.042329	0.009887	0.012106	1e-05	1e-05	0.807077	371
YO770	San Diego County, California, USA	Segregant of commercial distillers yeast	2		Asia/sake	SRA	This study		0.003806	0.00116	1e-05	1e-05	1e-05	0.039897	0.065244	1e-05	1e-05	1e-05	1e-05	0.021835	0.867989	372
TUM127	Freising-Weihenstephan; Germany (progeny of TUM 68)	Wheat beer	low		Asia/sake	SRA	EBI		1.8e-05	1e-05	1.5e-05	1e-05	1e-05	1e-05	1e-05	1e-05	1e-05	1e-05	1e-05	1e-05	0.999867	373
CBS1585	Nakazawa; Japan	Sake moto	no snp	5	Asia/sake	SRA	EBI		1.4e-05	1e-05	1e-05	1e-05	1.4e-05	1e-05	1e-05	1e-05	1e-05	1e-05	1e-05	1e-05	0.999871	374
CBS1598	Nakazawa; Japan	Sake moto	no snp	8	Asia/sake	SRA	EBI		1e-05	1e-05	1.8e-05	1.3e-05	1.4e-05	2e-05	1e-05	1e-05	1e-05	1e-05	1e-05	1e-05	0.999856	375
TUM184	Düsseldorf; Germany	Alt beer	no snp	3,9	Asia/sake	SRA	EBI		1e-05	1e-05	1e-05	1e-05	1e-05	1e-05	1e-05	1e-05	1e-05	1e-05	1e-05	1e-05	0.99988	376
TUM380	Belgium	Starter culture for Lambic beer	no snp		Asia/sake	SRA	EBI		1e-05	1e-05	1e-05	1e-05	1e-05	1.2e-05	1e-05	1e-05	1e-05	1.4e-05	1e-05	1e-05	0.999873	377
TUM68	Freising-Weihenstephan; Germany	Wheat beer	NA		Asia/sake	SRA	EBI		1.5e-05	1e-05	1e-05	1e-05	1e-05	1.1e-05	1e-05	1e-05	1e-05	1e-05	1.1e-05	1e-05	0.999872	378
CBS435	Nakazawa; Japan	Sake moto	no snp		Asia/sake	SRA	EBI		1e-05	1e-05	1e-05	1.7e-05	1e-05	1e-05	1e-05	1e-05	1e-05	1e-05	1e-05	1e-05	0.999873	379
ISO12	NA	Evolved from commercial bioethanol EthanolRed	NA		Asia/sake	ASM	NCBI	GCA_001078085.1	1e-05	1e-05	1e-05	1e-05	1e-05	1e-05	1e-05	1e-05	1e-05	1e-05	1e-05	1e-05	0.99988	380
NRRL-Y-11572	Japan	Sake moto	no snp	3	Asia/sake	SRA	EBI		1e-05	1e-05	1e-05	1e-05	1e-05	1e-05	1e-05	1e-05	1e-05	1e-05	1e-05	1e-05	0.99988	381
M3836	NA	Segregant of commercial distillers yeast	NA		Asia/sake	ASM	NCBI	GCA_000365065.1	1e-05	1e-05	1e-05	1e-05	1e-05	1e-05	1e-05	1e-05	1e-05	1e-05	1e-05	1e-05	0.99988	382
UC5	Japan	Sake	NA		Asia/sake	ASM	WUGC		1e-05	1e-05	1e-05	1e-05	1e-05	1e-05	1e-05	1e-05	1e-05	1e-05	1e-05	1e-05	0.99988	383
Kyokai_no.7	Asia	Sake	NA		Asia/sake	ASM	NCBI	GCA_000260735.1	1e-05	1e-05	1e-05	1e-05	1e-05	1e-05	1e-05	1.9e-05	1e-05	1e-05	1e-05	1e-05	0.999871	384
M3837	NA	Segregant of commercial distillers yeast	NA		Asia/sake	ASM	NCBI	GCA_000365085.1	1e-05	1e-05	1e-05	1e-05	1e-05	1.6e-05	1e-05	1e-05	1e-05	1e-05	1e-05	1e-05	0.999874	385
Ethanol_Red	NA	Commercial bioethanol	no snp		Asia/sake	ASM	NCBI	GCA_001078105.1	1e-05	1e-05	1e-05	1e-05	1e-05	1e-05	1e-05	1e-05	1e-05	1e-05	1e-05	1e-05	0.99988	386
M3707	NA	Commercial distillers yeast	NA		Asia/sake	ASM	NCBI	GCA_000365045.1	1e-05	1e-05	1e-05	1e-05	1e-05	1.1e-05	1e-05	1e-05	1e-05	1e-05	1e-05	1e-05	0.999879	387
YO841	Costa Rica	Unroasted beans, cacao	2		Asia/sake	SRA	This study		0.156724	1e-05	1e-05	1e-05	0.268813	1e-05	0.067505	1e-05	1e-05	1e-05	1e-05	0.032638	0.47424	388
NY1308	Henan, China	Industrial ethanol fermentation	NA		Asia/sake	ASM	NCBI	GCA_000416405.1	1e-05	1e-05	0.023639	0.042465	1e-05	0.068756	0.254305	1e-05	1e-05	1e-05	1e-05	0.021366	0.589398	389
YO700	Pakistan	Baker	2		Asia/sake	SRA	This study		0.027961	0.038995	1e-05	1e-05	1e-05	0.027783	0.045209	0.179955	1e-05	0.039713	1e-05	1e-05	0.640323	390
ZTW1	China	Corn mash ethanol fermentation	NA		Asia/sake	ASM	NCBI	GCA_000308935.1	1e-05	1e-05	1e-05	1e-05	1e-05	1e-05	1e-05	0.161201	1e-05	0.044682	0.027461	1e-05	0.766566	391
YO647	Nepal	Murcha yeast cake	no snp		Asia/sake	SRA	This study		1e-05	1e-05	0.010568	0.026162	1e-05	0.067921	1e-05	0.102894	1e-05	0.041866	1e-05	1e-05	0.750518	392
YO672	India	Jalebi, Indian fried (sweet) snack	3		Asia/sake	SRA	This study		1e-05	1e-05	1e-05	1e-05	1e-05	0.044042	1e-05	0.173347	1e-05	0.036215	1e-05	1e-05	0.746306	393
AN1f2	Halkidiki, Greece	Ficus carica	no snp		Asia/sake	SRA	EBI		0.009847	0.027315	0.01131	1e-05	1e-05	0.058843	0.020872	0.211248	1e-05	0.016584	1e-05	1e-05	0.643932	394
AN1g2	Halkidiki, Greece	Ficus carica	no snp		Asia/sake	SRA	EBI		1e-05	0.226116	1e-05	1e-05	1e-05	1e-05	0.051228	0.244433	1e-05	1.5e-05	1e-05	0.012269	0.46587	395
4124-S60	NA	Molasses Distillery	NA		Asia/sake	ASM	NCBI	GCA_001006245.1	0.034845	0.110249	1e-05	1e-05	1e-05	1e-05	0.228091	0.275136	1e-05	0.018476	1e-05	0.021672	0.311471	396
YO468	Tanzania	Togwa	3		Asia/sake	SRA	This study		0.260784	0.099688	1e-05	0.000359	1e-05	0.043616	0.066476	0.11126	0.01189	0.028712	0.012152	0.010066	0.354979	397
YJM1307	DC, USA	Clinical	NA		Asia/sake	ASM	NCBI	GCA_000977055.1	0.004127	0.100346	1e-05	1e-05	1e-05	1e-05	0.071743	0.283408	0.004999	0.035261	1e-05	0.025989	0.474077	398
YO670	United States	Wheat starch	2		Asia/sake	SRA	This study		0.110521	0.032611	1e-05	1e-05	1e-05	0.020194	0.137345	0.253011	0.019375	0.041135	0.023862	0.016063	0.345853	399
