# Supplementary material for: A polyploid admixed origin of beer yeasts derived from European and Asian wine populations
Source: PLoS Biol. 2019 Mar 5;17(3):e3000147. doi: 10.1371/journal.pbio.3000147 (PMC6400334; doi:10.1371/journal.pbio.3000147)
Supplement: S3 Table — (XLSX) [file pbio.3000147.s008.xlsx]

## Sheet: TableS3
Group	f4 configuration	f4 statistic	f4 standard error	Z-score
Mediterranean control	f4(Europe/wine,Med/oak;Asia,Africa)	0.000556808	0.000164046	3.39422
Mediterranean control	f4(Europe/wine,Med/oak;Asia,China)	0.00103423	0.000165295	6.25686
Mediterranean control	f4(Europe/wine,Med/oak;Asia,Japan1)	0.000412129	0.000129824	3.17453
Mediterranean control	f4(Europe/wine,Med/oak;Asia,Japan2)	0.000469179	0.000133991	3.50157
Ale1 test	f4(Europe/wine,Ale1;Asia,Africa)	-0.0177502	0.000711756	-24.9387
Ale1 test	f4(Europe/wine,Ale1;Asia,China)	-0.0214206	0.000738524	-29.0047
Ale1 test	f4(Europe/wine,Ale1;Asia,Japan1)	-0.0126474	0.000503331	-25.1273
Ale1 test	f4(Europe/wine,Ale1;Asia,Japan2)	-0.0124781	0.000510022	-24.4658
Ale2 test	f4(Europe/wine,Ale2;Asia,Africa)	-0.0190867	0.00083684	-22.8081
Ale2 test	f4(Europe/wine,Ale2;Asia,China)	-0.0227089	0.000797026	-28.4921
Ale2 test	f4(Europe/wine,Ale2;Asia,Japan1)	-0.0135938	0.000555822	-24.4571
Ale2 test	f4(Europe/wine,Ale2;Asia,Japan2)	-0.0133171	0.000553777	-24.0477
Beer/baking test	f4(Europe/wine,Beer/baking;Asia,Africa)	-0.0203735	0.000736324	-27.6692
Beer/baking test	f4(Europe/wine,Beer/baking;Asia,China)	-0.02459	0.000668357	-36.7917
Beer/baking test	f4(Europe/wine,Beer/baking;Asia,Japan1)	-0.0146661	0.000470031	-31.2024
Beer/baking test	f4(Europe/wine,Beer/baking;Asia,Japan2)	-0.0145496	0.000476579	-30.5294
Lager test	f4(Europe/wine,Lager;Asia,Africa)	-0.0187792	0.000879908	-21.3423
Lager test	f4(Europe/wine,Lager;Asia,China)	-0.0226813	0.000895181	-25.3372
Lager test	f4(Europe/wine,Lager;Asia,Japan1)	-0.0132265	0.000604336	-21.886
Lager test	f4(Europe/wine,Lager;Asia,Japan2)	-0.013191	0.000615641	-21.4265
