# Supplementary material for: A polyploid admixed origin of beer yeasts derived from European and Asian wine populations
Source: PLoS Biol. 2019 Mar 5;17(3):e3000147. doi: 10.1371/journal.pbio.3000147 (PMC6400334; doi:10.1371/journal.pbio.3000147)
Supplement: S4 Table — (XLSX) [file pbio.3000147.s009.xlsx]

## Sheet: TableS4
Strain	Number of haplotypes1	Haplotype length1	Haplotype coverage1	Haplotype N502	Switch (n≥1)3	Switch (n≥5)3	Switch (≥4000bp)	Beer allele on mixed haplotype4	Beer allele on Asia haplotype4	Beer allele on Europe haplotype4	HapCUT2 switch (n≥1)	SDhaP switch (n≥1)
YJF1460	984	16060	21763970	27869	1913	21	12				20	59
T.58	1119	19414	33891343	49597	5998	1114	346	10857	1433	995	409	386
A.2565	1307	11656	21822827	21469	3859	580	199	8991	966	1409	332	336
1Number of haplotypes, median length, and coverage (total size in bp) is for haplotypes longer than 4kb
2N50 indicates the haplotype length at which half of all haplotypes carry half of the haplotype coverage.
3Number of switches between Europe/wine and Asia/sake haplotypes, where n is the number of switched Europe-Asia distinguishing SNPs
4Number of beer-specific alleles present on haplotypes with predominantly (95%) Asian, European, or mixed haplotypes
